# Supplementary material for: Macrophages-induced IL-18–mediated eosinophilia promotes characteristics of pancreatic malignancy
Source: Life Sci Alliance. 2021 Jun 28;4(8):e202000979. doi: 10.26508/lsa.202000979 (PMC8321680; doi:10.26508/lsa.202000979)
Supplement: Supplementary file 1 [file LSA-2020-00979_TableS1.xls]

## Sheet: all_sample
Protein	Description	Protein	Saline	Saline	Cerulein	Cerulein	Cerulein	Cerulein+AOM	Cerulein+AOM	Cerulein+AOM
P26039	Talin-1	Tln1	1636.23	1593.13	2047.73	3734.17	3594.67	5339.93	3807.83	4756.8
Q9JHU4	Cytoplasmic dynein 1 heavy chain 1	Dync1h1	5265.07	4879.9	5584.37	6425.6	6569.4	4200.33	6696	6053.27
P16546	Spectrin alpha chain, non-erythrocytic 1	Sptan1	1844.67	2177.8	1771.13	4242.2	2383.73	4024.4	2799.4	6793
Q8BTM8	Filamin-A	Flna	1118.9	1041.63	1117.8	3948.43	2835.47	5497.87	3232.17	3839.73
Q8VDD5	Myosin-9	Myh9	1739.03	3621.53	2080.2	7211.47	1721.1	2820	2300.6	12243.6
Q68FD5	Clathrin heavy chain 1	Cltc	4462.83	4291.63	5299.1	4937.73	5016.6	6841.3	6170.83	6409.7
Q8VDJ3	Vigilin	Hdlbp	20752.6	23942.7	16627.7	22492.4	15940.6	8262.8	13606.6	16341.4
Q64727	Vinculin	Vcl	1771.63	1906.77	2275.43	4705	4322.4	9962.17	5497.23	5286.6
Q9JKF1	Ras GTPase-activating-like protein IQGAP1	Iqgap1	1530.63	1492.13	2026.67	2806.77	2818.7	2070.1	3193.47	3746.97
P19096	Fatty acid synthase	Fasn	2405.83	1997.23	2146.03	8103.97	7493.43	10687.9	5821.67	4275.93
P58252	Elongation factor 2	Eef2	32311	29514.9	31151.3	19819.5	27014.6	13929.4	19590.2	15368.4
P01027-1	Complement C3	C3	961.7	1088.63	1954.5	2062.03	2648.1	5184.47	4235.77	5333.47
P20029	Endoplasmic reticulum chaperone BiP	Hspa5	33887.5	35863.8	31284.1	21347.4	23108.1	19541.4	20473.6	17842
Q62261-1	Spectrin beta chain, non-erythrocytic 1	Sptbn1	915.9	1083.93	789.833	2313.5	1269.67	1747.9	1263.27	3343.23
P07724	Serum albumin	Alb	6155.6	8554.93	9011.87	12576.8	20037.5	39247.5	24309.4	15816.8
Q921I1	Serotransferrin	Tf	2297.77	2812.5	8037.97	4215.5	5532.87	15875	9521.4	8709.17
Q99PL5-1	Ribosome-binding protein 1	Rrbp1	14446.3	18412.5	12167.5	20295.8	7054.57	6564.13	7483.07	17272
Q02566	Myosin-6	Myh6	85.2	125.033	131.133	241.2	213.133	418.633	230.733	224.033
Q61838	Pregnancy zone protein	Pzp	1517.5	1928.7	3081.5	3269.77	4311.4	5973	3109.6	2736.27
P08113	Endoplasmin	Hsp90b1	20572.2	21560.9	21576.2	18317.2	22293.9	14925.8	21705.6	20822.7
P63017	Heat shock cognate 71 kDa protein	Hspa8	6550.73	6873.13	7329	4921.3	5217.9	5686.13	6368.63	5761.77
P09103	Protein disulfide-isomerase	P4hb	53570.4	56815	60009.5	38446.7	44296.5	29195.8	32171.9	27739.2
Q9JKR6	Hypoxia up-regulated protein 1	Hyou1	10861.3	10128.5	11470.2	6970.27	8704.47	4961.73	7562.83	6177.5
P63038-1	60 kDa heat shock protein, mitochondrial	Hspd1	6772.9	6299.97	8805	9393.13	10294.8	9236.03	10214.2	8659.33
P28665	Murinoglobulin-1	Mug1	1345.5	1783.9	1887.77	2483.83	3941.27	6999.4	3548.77	2509.43
D3Z6P0-1	Protein disulfide-isomerase A2	Pdia2	43055	37850.9	38457.3	25495.3	34159.7	12181.4	19542.6	16231.7
Q80X90	Filamin-B	Flnb	1214.77	1278.13	1539	1561.2	1663.37	2547.47	2110.2	2023.9
Q01853	Transitional endoplasmic reticulum ATPase	Vcp	5786.97	5335.93	6139.93	5269.63	6328.17	5140.47	6749	6041.57
P56480	ATP synthase subunit beta, mitochondrial	Atp5f1b	11994	11695.8	6460.87	6714.67	8343.77	5414.77	9881.37	8330.27
P26041	Moesin	Msn	498.233	461.233	589.933	1366.67	1221.73	1618.03	1073.7	1598.9
P11499	Heat shock protein HSP 90-beta	Hsp90ab1	1659.57	1560.73	1792.47	1760.87	2223.9	4144.03	2561.3	2311.77
P60710	Actin, cytoplasmic 1	Actb	1000.73	1155.33	1261.47	704.5	958.6	849.6	1363.1	1281.97
P00688	Pancreatic alpha-amylase	Amy2	41918.3	27460.2	48379.2	28500.6	39934.2	13297.9	32081.1	19370.6
Q02053	Ubiquitin-like modifier-activating enzyme 1	Uba1	3641.33	3323.8	4198.47	3087.77	3885.3	4033.6	4135.77	3263.23
O55103	Periaxin	Prx	158.633	136.5	178.533	506.967	461.3	925.667	552.667	474.433
O55143-1	Sarcoplasmic/endoplasmic reticulum calcium ATPase 2	Atp2a2	2893.83	2779.9	2556.43	3282.9	2648.83	2693.53	2681.13	3085.9
P17563	Methanethiol oxidase	Selenbp1	1263.8	1173.4	1310	1413	1615.43	2171.77	1801.57	1481.13
Q8CGC7	Bifunctional glutamate/proline--tRNA ligase	Eprs1	5110.37	4873.23	5433	4748.27	5142.87	2612.83	3937.5	3831.47
P14824	Annexin A6	Anxa6	4707.87	4574.1	5001.03	6237.87	7361.83	6749.23	6768.63	5829.67
P07901	Heat shock protein HSP 90-alpha	Hsp90aa1	1993.27	1995.5	2257.9	2355.7	2988.43	4846.77	3354.57	3051.8
Q78PY7	Staphylococcal nuclease domain-containing protein 1	Snd1	11211.5	14424.3	8862.3	7188.77	4587.07	3079.77	3655.47	5406.43
Q7TPR4	Alpha-actinin-1	Actn1	727.633	823.067	1020.53	1450.93	1296.23	1703.37	1988.1	2238.07
P52480	Pyruvate kinase PKM	Pkm	189.267	200.267	243.333	367.533	461.667	206.6	293.533	359.433
P02088	Hemoglobin subunit beta-1	Hbb-b1	2248.77	4542.23	4027.13	3585.53	5408.87	7429.43	5974.67	7719.9
Q61233	Plastin-2	Lcp1	537.6	437.9	734.6	1825.57	2281.5	4235.13	2194.23	2014.13
Q64285	Bile salt-activated lipase	Cel	22859	19564.3	19521.9	17301	12878.9	4641.63	18734.7	16652.1
Q91VI7	Ribonuclease inhibitor	Rnh1	3621.83	4027.83	5088.83	4513.17	5743	2749.93	3625.4	4073.67
P10126	Elongation factor 1-alpha 1	Eef1a1	11035.6	11579.4	7824.33	5009.27	3465.37	597.433	2529.23	3144.17
P50247	Adenosylhomocysteinase	Ahcy	10575.6	8878.67	12077.7	9059.8	12541.8	5138.87	9009.73	6749.33
Q99KI0	Aconitate hydratase, mitochondrial	Aco2	4355.5	4243.7	5363.33	5029.1	5351.9	3579.83	4754.63	3951.37
P24549	Retinal dehydrogenase 1	Aldh1a1	790.6	858.133	1011.67	1086.67	1189.73	2485.57	1482.23	1349.97
P07759	Serine protease inhibitor A3K	Serpina3k	1344.9	1416.53	1481.23	2887.43	4641.37	8761.77	4417	3330.87
P52480-2	Pyruvate kinase PKM	Pkm	24.6333	9.86667	6.36667	48.3333	71.3667	159.5	48.5333	43.2667
O08638-1	Myosin-11	Myh11	227	323.067	241.733	2107.1	277	1074	229.133	1120
Q6P5E4	UDP-glucose:glycoprotein glucosyltransferase 1	Uggt1	2354.03	2311.73	3052.4	2317.8	2924.9	1495.8	2437.97	1994.8
Q7TPZ8	Carboxypeptidase A1	Cpa1	21589.4	13439	22260.5	16533.6	21019.7	12905.3	13719	10387.9
P27773	Protein disulfide-isomerase A3	Pdia3	6879.63	6885.67	8249.63	7169.7	8187.23	8958.83	8789.63	8486.13
Q8VDN2	Sodium/potassium-transporting ATPase subunit alpha-1	Atp1a1	1341.4	1263.07	1192.63	1325.13	1427.2	2583.33	1947.1	1761.47
E9PVA8	eIF-2-alpha kinase activator GCN1	Gcn1	2117.7	2219.53	1896.4	2143.33	2150.7	1270.5	1933.37	1886.97
P40142	Transketolase	Tkt	2854.7	2772.47	3295.43	4089.17	4849.6	7294.17	5063.27	4004.07
O08553	Dihydropyrimidinase-related protein 2	Dpysl2	379.067	379.133	431.667	997.767	1270.17	2373.33	1364.57	1215.77
Q5BKQ4	Inactive pancreatic lipase-related protein 1	Pnliprp1	18937.5	13002.8	21912.8	11444.9	14363.9	7914.53	23523.1	13691.2
P68372	Tubulin beta-4B chain	Tubb4b	175.667	212.967	236.167	0	1.9	8.46667	5.6	4
Q8BH64	EH domain-containing protein 2	Ehd2	508.133	419.467	247.7	588.167	496.233	1016.4	1030.8	884.4
Q8CIE6	Coatomer subunit alpha	Copa	6490.37	6718.73	7110.7	6001.47	5722.2	2652.87	3970.97	4977.2
P08032	Spectrin alpha chain, erythrocytic 1	Spta1	81.1667	121.4	102.5	125.867	138.833	472.233	158.9	233.8
P08003	Protein disulfide-isomerase A4	Pdia4	7000.57	7531.4	7635.63	8823.93	8258.33	6429.8	8544.67	9777.33
P57780	Alpha-actinin-4	Actn4	595.233	990.333	986.633	958.367	802.167	2226.4	950.267	1630.73
P68369	Tubulin alpha-1A chain	Tuba1a	30.4667	17.9	21.1	139.033	136.167	35.8333	172.2	165.6
Q6P8U6	Pancreatic triacylglycerol lipase	Pnlip	14489.2	12338.2	17560.9	8439.93	7865.77	1816.8	5930.27	6051.8
P09470	Angiotensin-converting enzyme	Ace	356.667	428.8	606.367	773.133	826.267	1825.4	1515.03	1336.1
P99024	Tubulin beta-5 chain	Tubb5	393.133	541.533	702.667	138.9	106.233	49.5667	119.033	140.067
P20152	Vimentin	Vim	443.667	292.133	730.8	2057.93	2347.77	9898.03	3386.03	2015.63
P68033	Actin, alpha cardiac muscle 1	Actc1	394.167	392.1	545.233	847.5	807.5	1373.13	844.433	1009.9
Q03265	ATP synthase subunit alpha, mitochondrial	Atp5f1a	11903.6	11498	6587.63	10637.9	11164.2	14146	11502.8	10338.2
P02089	Hemoglobin subunit beta-2	Hbb-b2	1124.77	2291.03	1830.3	1321.77	2161.5	3307.23	2555.63	2962.43
Q91V92	ATP-citrate synthase	Acly	2504.67	2316.03	2930.47	4668.63	4787.77	4543.6	3538.13	3442.77
Q9JIF7	Coatomer subunit beta	Copb1	3807.27	3666.3	4190.3	4088.47	4461.6	2083.1	3004.5	3541.9
P08074	Carbonyl reductase [NADPH] 2	Cbr2	446.4	494.367	626.4	1018.37	912.4	2027.5	1349.17	1190.13
P17182	Alpha-enolase	Eno1	2345.47	2305.63	3244.03	4785.63	5562.33	7110.3	6263.77	5224.43
P38647	Stress-70 protein, mitochondrial	Hspa9	2988.53	3000.83	3957.37	3222.23	3313.5	3311.03	3556.73	3176.03
Q61147	Ceruloplasmin	Cp	458.367	510.267	1380.43	988.867	1086.97	3314.57	1579.4	1696.9
P26231	Catenin alpha-1	Ctnna1	684.833	727.667	814.633	828.567	799.3	825.7	1243.03	1133.6
Q8K009	Mitochondrial 10-formyltetrahydrofolate dehydrogenase	Aldh1l2	6987.7	7464.37	7734.6	5890.3	6935.9	2118.3	3631.9	3113.93
P09411	Phosphoglycerate kinase 1	Pgk1	2403.9	2182.73	2968.03	1843.3	2442	1248.23	2256.83	1693.87
P68368	Tubulin alpha-4A chain	Tuba4a	2726.27	2833.2	2782.87	2549.37	2880.1	1089.37	2311.77	2065.93
Q69ZN7-1	Myoferlin	Myof	176.967	217.433	297.5	675.9	731.9	1775.8	1208.77	1221.77
P47738	Aldehyde dehydrogenase, mitochondrial	Aldh2	1869.4	1788	2174.47	2050.77	2193.8	2292	2562.4	2240.23
Q8VCT4	Carboxylesterase 1D	Ces1d	889.533	561.067	929.433	724.967	773.933	1832	1104.07	761.067
P62259	14-3-3 protein epsilon	Ywhae	2758.47	2621.87	3166.57	4694.03	5046.43	4199.43	4885.23	4971.13
P14211	Calreticulin	Calr	10191.1	11882.7	13071.4	8328.67	9126	10935.6	9450.97	8419.27
P68373	Tubulin alpha-1C chain	Tuba1c	145.6	124.3	153.95	228.4	123.45	15.95	105.9	186.55
Q9QZE5	Coatomer subunit gamma-1	Copg1	2753.83	3333.97	3624.97	2942.53	2932.2	2109.27	2140.57	2329
P48036	Annexin A5	Anxa5	1975.97	2390.87	3141.47	2724.73	3737	5158.03	5327.07	4567.43
Q7TMM9	Tubulin beta-2A chain	Tubb2a	99.5667	100.467	120.8	40.5	32.2667	66.3333	45.5667	37
Q9EQP2	EH domain-containing protein 4	Ehd4	440.9	413.233	439.933	816.667	653.167	1291.37	1266.53	1159.67
Q9D6F9	Tubulin beta-4A chain	Tubb4a	87.0667	90	111.667	14.45	9.7	20.8	9.73333	13.65
P35564	Calnexin	Canx	4490.47	4199	4985.17	4588.7	5015.4	4409.7	5035.37	4366.6
Q8BMS1	Trifunctional enzyme subunit alpha, mitochondrial	Hadha	2719.47	3574.1	3215.67	3486.33	2691.93	4518.83	3654.27	3820.7
P26040	Ezrin	Ezr	468.9	434	464.967	697.8	641.067	796.367	454.067	883.7
Q9CR35	Chymotrypsinogen B	Ctrb1	24281.7	16401.3	34603	29858.8	31633	22816.6	44447.1	25819.4
O08709	Peroxiredoxin-6	Prdx6	1824.83	1683.37	2252.33	2429.43	2763.23	3305.13	2914.2	2269.3
P26043	Radixin	Rdx	419.533	434.7	371.967	623.633	559.233	643.433	391.533	678.567
Q9WVK4	EH domain-containing protein 1	Ehd1	224.833	214.333	283.2	479.3	463.133	757.8	653.7	650.433
P32921	Tryptophan--tRNA ligase, cytoplasmic	Wars1	3859.5	3815.83	4093.13	2824.07	3411.9	1559.93	3513.5	2523.1
P16858	Glyceraldehyde-3-phosphate dehydrogenase	Gapdh	2497.53	2935.77	4325.03	3193.53	3836.87	8266.13	4820.73	3670.6
Q9Z1Q9	Valine--tRNA ligase	Vars1	1705.97	1814.53	1987.27	3156.4	3274.97	2102.1	2468.93	3454.57
Q61316	Heat shock 70 kDa protein 4	Hspa4	835.6	957.133	1117.43	1489.37	1595.77	3081.33	1715.57	1581.77
Q3UPL0	Protein transport protein Sec31A	Sec31a	1648.23	1629.57	1908.33	1809.9	2060.13	1220.97	1837.27	1544.27
P23116	Eukaryotic translation initiation factor 3 subunit A	Eif3a	3869.67	4286.23	4584.3	3735.27	3640.27	2309.13	2826.27	3087.4
P60843	Eukaryotic initiation factor 4A-I	Eif4a1	1140.9	1277.77	1368.67	1364.9	1286.03	474.833	1188.67	1195.13
Q922D8	C-1-tetrahydrofolate synthase, cytoplasmic	Mthfd1	2543.7	2524.2	2178.93	2690.7	2260.5	1940.73	2212.07	2264.23
Q00519	Xanthine dehydrogenase/oxidase	Xdh	312.4	241.2	417.933	629.167	471.867	965.733	803	796.733
P54071	Isocitrate dehydrogenase [NADP], mitochondrial	Idh2	6973	6892.53	9173.2	7974.37	9331.67	3366.03	7404.97	6014.1
P22599	Alpha-1-antitrypsin 1-2	Serpina1b	363.233	435.867	678.3	620.667	901.933	804	1383.23	884
P11679	Keratin, type II cytoskeletal 8	Krt8	2299.17	946.1	6817.1	8491.97	3823.33	9599.77	4679.4	3078.7
Q9QXZ0	Microtubule-actin cross-linking factor 1	Macf1	153.033	162	139.933	350.4	307.667	281.167	263.133	337.6
Q9QXS1-1	Plectin	Plec	155.567	174.433	262.7	575.133	445.933	1748.9	546.067	647.567
Q99K51	Plastin-3	Pls3	289.9	205.133	327.933	412.133	428.633	1003.47	747.233	609.467
O88986	2-amino-3-ketobutyrate coenzyme A ligase, mitochondrial	Gcat	5532.4	5815.8	5091.67	4332.93	4257.73	1229.23	2643.93	2639.13
Q61598	Rab GDP dissociation inhibitor beta	Gdi2	2361.8	2615	3318.87	3208.97	3476.37	2382.17	3690.93	3499.13
Q9WTQ5-1	A-kinase anchor protein 12	Akap12	99.3667	114	163.367	318.367	373.133	903.5	438.367	385.133
O35945	Aldehyde dehydrogenase, cytosolic 1	Aldh1a7	1113.23	1064.1	1009.97	1016.3	1038.3	498.767	686.067	661.667
Q91ZA3	Propionyl-CoA carboxylase alpha chain, mitochondrial	Pcca	4079.87	3938.8	4283.6	4653.4	5179.57	3688.7	3139.13	2672.87
P26443	Glutamate dehydrogenase 1, mitochondrial	Glud1	3470.17	4142.23	2458.13	3140.97	1550.37	2221.83	1675.83	2319.6
Q9EQ20	Methylmalonate-semialdehyde dehydrogenase [acylating], mitochondrial	Aldh6a1	6322.83	5589.17	5580.4	4471.43	5263.47	3805.57	3239.8	2665.7
P15508	Spectrin beta chain, erythrocytic	Sptb	105.533	142.167	156.8	356.533	268.933	626.967	284	415.933
P70168	Importin subunit beta-1	Kpnb1	412.6	367.933	532.033	618.967	657.767	599.8	780.333	791.5
Q8BKC5-1	Importin-5	Ipo5	974.967	834.967	1104.17	1245.77	1227.23	1481.23	1328.3	1392.63
Q9Z1Z0-1	General vesicular transport factor p115	Uso1	1779.37	1664.17	1893.53	1973.5	2125.33	1672.2	1887.17	1610.37
P40124	Adenylyl cyclase-associated protein 1	Cap1	923.733	840.6	1165.23	1658.8	1964.53	3267.63	2264.7	1988.57
Q99MN9	Propionyl-CoA carboxylase beta chain, mitochondrial	Pccb	2627.83	2567.47	2662.73	2099.1	2595.47	729.267	1479.63	1290.3
Q9D154	Leukocyte elastase inhibitor A	Serpinb1a	7818.87	7000.73	7473.8	3580.33	4884.73	2512.53	4477.97	3020.07
Q9D8N0	Elongation factor 1-gamma	Eef1g	6682.2	7905.3	7493.9	5852.47	3338	1742.73	2482.23	5161.23
Q9DBG6	Dolichyl-diphosphooligosaccharide--protein glycosyltransferase subunit 2	Rpn2	5027.87	3907.93	2581.67	1368.77	1303	1147.53	1772.23	1631.77
O08529	Calpain-2 catalytic subunit	Capn2	234.9	183.633	233.067	255.333	271.733	387.033	319.533	257.333
Q99LC5	Electron transfer flavoprotein subunit alpha, mitochondrial	Etfa	3193.77	3241.17	3705.5	3355.63	4156.43	1657.33	3143.6	2637.43
P24270	Catalase	Cat	339.1	342.133	466.4	631.433	633.833	1705.57	890.567	714.567
P06745	Glucose-6-phosphate isomerase	Gpi	4978.5	3339.93	3584.47	2371.73	3786.67	4656.6	3599.83	2662.6
P19001	Keratin, type I cytoskeletal 19	Krt19	520.967	214.1	1348.23	1833	854.067	2068.47	1232.87	876.067
P97807-1	Fumarate hydratase, mitochondrial	Fh	3568.8	3970.03	4558.03	4167.97	4938.77	5364	4587.5	3770.9
Q61768	Kinesin-1 heavy chain	Kif5b	595.333	578.567	704.367	708.667	770.5	511.867	828.667	817.733
Q8BMJ2	Leucine--tRNA ligase, cytoplasmic	Lars1	3789.2	3682.93	3987.83	2289.43	2739.87	1151.9	2435.4	2099.07
Q8BWT1	3-ketoacyl-CoA thiolase, mitochondrial	Acaa2	1084.03	960.667	1630.03	1513.7	1530.57	1948	1746.13	1488.83
P09055	Integrin beta-1	Itgb1	284.967	308.933	356.1	589.533	593.233	1090.43	863.933	812.033
P63101	14-3-3 protein zeta/delta	Ywhaz	2151.6	2100.6	2617.53	4276.27	4900.7	7443.83	5467.4	4767.73
Q91X72	Hemopexin	Hpx	1443.1	1480.67	7601.83	2784.87	3683.7	14837.5	9122.13	9080.93
Q60597	2-oxoglutarate dehydrogenase, mitochondrial	Ogdh	1074.63	968.7	1310.8	1078.7	1140.57	1085.47	1247.1	1066.17
Q9CPY7-1	Cytosol aminopeptidase	Lap3	1738.07	1843.87	2249.7	2142.4	2397.13	1303.73	2300.3	1947.37
Q922R8	Protein disulfide-isomerase A6	Pdia6	5893.53	4717.67	5259.43	4903.17	5699.5	3223.8	5240.33	5172.77
P15626	Glutathione S-transferase Mu 2	Gstm2	4713.3	4509.77	4878.93	3146.47	4266.6	2513.93	3743.4	2812.2
O08788-1	Dynactin subunit 1	Dctn1	397.2	375.267	470.8	609.667	604.767	515.367	646.433	618.667
P08249	Malate dehydrogenase, mitochondrial	Mdh2	6181.2	5759.33	7549.57	5796.23	6329.77	6372.83	5903	4877.77
Q9DBG3	AP-2 complex subunit beta	Ap2b1	184.667	188.267	206.433	198.167	193.633	246.333	261.433	296.9
O55029	Coatomer subunit beta	Copb2	3027.83	2919.2	3291.23	3797.07	3927.6	2056.2	2732.63	3266.7
Q6ZQ38	Cullin-associated NEDD8-dissociated protein 1	Cand1	1511.03	1502.5	1630.4	1566.73	1730.4	953.633	1845.23	1812.9
Q61753	D-3-phosphoglycerate dehydrogenase	Phgdh	6287.03	6050.73	6914.43	6298.27	7598	2872.83	4764.8	4447.53
Q05920	Pyruvate carboxylase, mitochondrial	Pc	1820.13	1654.03	1811	2466.53	2225.2	2886.2	1586.97	1526.5
P10107	Annexin A1	Anxa1	522.833	512.5	631.8	1035	1509.27	2790.17	2503.23	2402.6
P07356	Annexin A2	Anxa2	1578.5	1440.47	1906.27	2556.33	3440.33	3504.77	5743.03	5682.67
Q62465	Synaptic vesicle membrane protein VAT-1 homolog	Vat1	1360.37	1377.33	2638.3	2044.13	2465.67	4678.33	3342.63	2651.9
Q9D8E6	60S ribosomal protein L4	Rpl4	15477	16900.4	11007.8	5139.6	4743.73	1388.03	5362.37	5661.3
Q6URW6-1	Myosin-14	Myh14	15.7333	24.2	21.8333	207.167	173.933	354.2	78.9	127.2
Q9QUR6	Prolyl endopeptidase	Prep	768.867	706.8	963.567	950.533	1084.67	955.8	1227.3	980.833
Q91YQ5	Dolichyl-diphosphooligosaccharide--protein glycosyltransferase subunit 1	Rpn1	11939.1	9517	6485.93	6312.3	5588.07	5803.17	6787.27	5952.87
Q9DBF1	Alpha-aminoadipic semialdehyde dehydrogenase	Aldh7a1	3257.17	3395.83	2880.1	1602.5	1777.23	644.3	1260.27	1130.17
D3YVF0	A-kinase anchor protein 5	Akap5	27.1667	29.6333	40.2667	71.8667	71.1667	242.633	66.6333	73.2333
Q8BH04	Phosphoenolpyruvate carboxykinase [GTP], mitochondrial	Pck2	3945.53	4171.9	3585.2	3229.1	3862.63	1327.97	2069.73	1611.33
Q8VDM4	26S proteasome non-ATPase regulatory subunit 2	Psmd2	641	602.233	760.833	894.1	980.7	1575.4	1007.3	948
Q9WVA4	Transgelin-2	Tagln2	741.833	710.733	1116.3	1388.4	1865.53	2456.6	2714.53	2468.47
Q9D1A2	Cytosolic non-specific dipeptidase	Cndp2	439.8	435.133	619.333	538.4	634.667	931.667	999.367	808.8
Q76MZ3	Serine/threonine-protein phosphatase 2A 65 kDa regulatory subunit A alpha isoform	Ppp2r1a	783.5	733.767	817.967	853.367	982.8	1251.2	1050.43	974.367
P14576-1	Signal recognition particle 54 kDa protein	Srp54	3065.6	3139.23	2479.17	3346.33	2444.67	1371.33	2221.1	2512.6
Q61024	Asparagine synthetase [glutamine-hydrolyzing]	Asns	8580.7	9167.53	10230.3	8105.03	9437.3	2993.83	4998.63	4944.47
Q61646	Haptoglobin	Hp	266	290.133	4098.63	724.8	624.367	16734.4	4752.77	6556.93
Q9WTI7-1	Unconventional myosin-Ic	Myo1c	227.033	324.4	251.933	455.367	347.067	1051.6	469.933	789.133
Q8JZQ9	Eukaryotic translation initiation factor 3 subunit B	Eif3b	1590.13	1556.13	1777.63	1467.97	1446.53	981.967	1317.07	1282.93
P08752	Guanine nucleotide-binding protein G(i) subunit alpha-2	Gnai2	122.567	118.067	168.133	227.867	313.567	1143.97	389.833	347.7
Q60854	Serpin B6	Serpinb6	1313.63	1116.23	2488.93	1825.53	2222.57	3282.57	3272.07	2521.87
O35643	AP-1 complex subunit beta-1	Ap1b1	277.6	288	376.067	197.467	197	268.333	213.133	203.4
Q8R0Y6	Cytosolic 10-formyltetrahydrofolate dehydrogenase	Aldh1l1	1948.4	1899.97	1690.93	1781.37	1998.47	1581.93	1303.07	1123.23
P68254-1	14-3-3 protein theta	Ywhaq	500	517.267	640.733	497.933	626.567	324.5	724.7	636.933
Q6NZJ6	Eukaryotic translation initiation factor 4 gamma 1	Eif4g1	1537.4	1393.93	1449.97	1732.3	1443.73	956.7	1229	1389.7
O88342	WD repeat-containing protein 1	Wdr1	645.067	650.267	873	1432	1571.8	3361.93	1924.27	1754.03
Q8CIB5	Fermitin family homolog 2	Fermt2	420.3	331.433	420.1	621.167	599.667	652.233	762.167	716.367
P10649	Glutathione S-transferase Mu 1	Gstm1	3002.03	2989.57	3715.5	3059.9	4161	1889.17	3716.43	2836.33
Q9CWJ9	Bifunctional purine biosynthesis protein PURH	Atic	1231.93	1494.33	1517.67	1230.8	1957.9	1342.27	1883	1464.77
P40936	Indolethylamine N-methyltransferase	Inmt	144.233	125.367	197.633	434.467	455.667	655.633	377.667	365.467
P80314	T-complex protein 1 subunit beta	Cct2	980.767	1019.1	1212.03	1793.53	1611.77	1785.73	1758.6	2103.83
Q9CQV8-1	14-3-3 protein beta/alpha	Ywhab	372.233	303.267	388.767	468.1	598.333	960.133	735.667	632.133
P05208	Chymotrypsin-like elastase family member 2A	Cela2a	11067.8	7070.53	10421.4	5273.2	6192.4	742.9	5806.73	4908.47
Q9JK88	Serpin I2	Serpini2	12859.7	11968	12980.5	10297.2	11256.2	8278.37	11882.2	10323.3
P62908	40S ribosomal protein S3	Rps3	16772.6	15853.9	11832.6	18207.8	13933.9	10688.6	11793.9	12559.1
Q8QZT1	Acetyl-CoA acetyltransferase, mitochondrial	Acat1	3643.97	3886.5	3679	4490.1	3734.13	2531.9	3610.1	3564.3
P37040	NADPH--cytochrome P450 reductase	Por	367.6	384.3	420.067	397.867	471.367	867.833	614.1	539.233
O35639	Annexin A3	Anxa3	277.167	282.5	361.967	659.467	539.733	1430.83	683.233	662.767
Q8BHN3-2	Neutral alpha-glucosidase AB	Ganab	1240.43	1122.73	1467.6	1543.83	1784.33	1057.2	2258.03	1696.97
P06728	Apolipoprotein A-IV	Apoa4	610.5	733.1	918.467	1137.03	1365.63	2486.2	1158.9	1119.33
Q8CI94	Glycogen phosphorylase, brain form	Pygb	389.967	337.467	490.833	950.933	1009.53	3206.83	1260.2	1039.77
Q9D0I9	Arginine--tRNA ligase, cytoplasmic	Rars1	2010.83	2490.13	2926.03	1748.8	1787.03	863.5	1416.07	1371.97
Q3UW53	Protein Niban 1	Niban1	1174.1	1021.5	1542.87	1854.6	1946.47	2521.33	1920.6	1836.33
Q91WQ3	Tyrosine--tRNA ligase, cytoplasmic	Yars1	4199.6	4947.27	3765.43	4976.93	3401.83	1047.87	2396.97	2984.67
Q00897	Alpha-1-antitrypsin 1-4	Serpina1d	15.6333	21.3	34.9	42.2333	62.0667	36.3667	37.5333	24.6667
P05784	Keratin, type I cytoskeletal 18	Krt18	1747.83	710.7	4498.77	4271.87	2044.37	2735.33	3197.53	1947.23
Q9DCD0	6-phosphogluconate dehydrogenase, decarboxylating	Pgd	1531.37	1379.17	1844.1	2619.07	2914.03	6525.53	3818.47	3129.33
P06151	L-lactate dehydrogenase A chain	Ldha	1557.87	1303.5	2687.73	2861.63	3469.9	2346	5028.27	4092.57
P50396	Rab GDP dissociation inhibitor alpha	Gdi1	274.967	260.4	365.167	407.267	452.6	843.3	590.433	435.2
P33267	Cytochrome P450 2F2	Cyp2f2	80.9333	99.6	127.033	221.133	211	365.733	228.833	230.433
Q8K2I3	Dimethylaniline monooxygenase [N-oxide-forming] 2	Fmo2	245.7	248.133	277.6	583.9	554.6	1474.93	656.833	675.067
Q99KK7	Dipeptidyl peptidase 3	Dpp3	703.967	678.233	1033.3	926.3	957.7	1466.27	1040.33	822
P68040	Receptor of activated protein C kinase 1	Rack1	8610.43	10824.8	7600.6	8029.3	5965.97	3999.1	4714.33	6188.43
B2RQC6	CAD protein	Cad	821.267	835.9	1127.57	988.4	697.767	937.733	671.967	883.067
P47962	60S ribosomal protein L5	Rpl5	5771.87	6231.93	3997.03	3341	2724.2	1316.5	2886.53	3112.5
P09405	Nucleolin	Ncl	2558.87	3273.73	1744.8	5754.83	3013.07	4062.33	4760.67	7695.37
Q60710	Deoxynucleoside triphosphate triphosphohydrolase SAMHD1	Samhd1	440.2	376.933	599.033	1263	1274.63	2631.73	1675.07	1543.17
P55264	Adenosine kinase	Adk	4197.93	3743.2	4837.4	2790.57	3137.07	3311.87	2595.3	2143
Q91VD9	NADH-ubiquinone oxidoreductase 75 kDa subunit, mitochondrial	Ndufs1	1326.37	1136.1	432.7	1141.87	1160.47	1008.83	1118.3	1269.23
P11983	T-complex protein 1 subunit alpha	Tcp1	1022.9	1096.23	1388.57	2148.13	1942	2302.23	1797.03	2330.7
P27659	60S ribosomal protein L3	Rpl3	4368.9	4890.83	3348.6	3936.1	3104.33	1883.53	2883.8	3116.4
Q8BGQ7	Alanine--tRNA ligase, cytoplasmic	Aars1	940.4	837.833	1040.3	1153	1203.4	1616.8	1167.8	971.8
Q8BFR5	Elongation factor Tu, mitochondrial	Tufm	1321.13	1405.63	1418.63	1584.4	1220.27	1034.93	1354.77	1504.2
O54724	Caveolae-associated protein 1	Cavin1	346.333	447.767	296.167	640.267	506.433	873.033	1080.1	1258.57
Q9WU78	Programmed cell death 6-interacting protein	Pdcd6ip	811.133	822.167	918.5	1442.2	1459.47	2312.03	1687.6	1541.1
P05064	Fructose-bisphosphate aldolase A	Aldoa	1454.2	1356.53	1794.93	2505.5	2797	2246.77	2998	2642.33
Q504N0	Carboxypeptidase A2	Cpa2	7094.43	4514.33	9208.97	2774.2	3550.57	3126.93	5956.33	3358.67
P17427	AP-2 complex subunit alpha-2	Ap2a2	306.733	252.033	316.6	449.433	565.3	651.2	726	801.8
Q60864	Stress-induced-phosphoprotein 1	Stip1	1133.6	1126.13	1401	1641.07	1811.2	2742.6	1833.37	1823.93
O88569	Heterogeneous nuclear ribonucleoproteins A2/B1	Hnrnpa2b1	922.833	858.533	1039.57	1758.6	1852.13	2174.17	2287.3	2225.73
Q9D964	Glycine amidinotransferase, mitochondrial	Gatm	4330.9	3117.8	4419.03	2068.2	2944.2	1531.27	2324.8	1975.73
Q9ER72	Cysteine--tRNA ligase, cytoplasmic	Cars1	2021.13	1960.77	1952.23	1918.77	1730.13	782.5	1101.77	1372.73
Q9D0R2	Threonine--tRNA ligase 1, cytoplasmic	Tars1	2479.53	2471.67	2316.4	2273.57	2307.83	533.733	1912.37	1802.77
P32261	Antithrombin-III	Serpinc1	300.1	373.3	513.1	561.133	774.467	1607.83	620.833	631.6
Q05D44	Eukaryotic translation initiation factor 5B	Eif5b	959.333	1316.63	919	1736.1	660.9	580.9	800.133	1345.13
P10630-1	Eukaryotic initiation factor 4A-II	Eif4a2	163.633	214.333	170	330.967	353.033	270.767	237.8	256.533
O70318	Band 4.1-like protein 2	Epb41l2	196.4	201.7	317.8	717.833	796.433	2662.97	993.633	1135.43
O88844	Isocitrate dehydrogenase [NADP] cytoplasmic	Idh1	1694.8	1661.93	2368.87	2460.17	2910.27	3950.47	3653.43	2681.93
P42932	T-complex protein 1 subunit theta	Cct8	1125.67	1249.3	1585.5	2042.97	1741.33	2774.77	1836.17	2300.8
Q91WT9-1	Cystathionine beta-synthase	Cbs	1263.3	1200.63	1335.37	708.7	794.5	342.667	266.5	347.133
Q60997	Deleted in malignant brain tumors 1 protein	Dmbt1	1302.13	980.233	1404.17	1064.57	1287.3	1630.17	2055.77	1586.73
P50544	Very long-chain specific acyl-CoA dehydrogenase, mitochondrial	Acadvl	754.167	758.733	800.267	899.1	888.533	1249.57	888.167	870.033
Q6IRU2	Tropomyosin alpha-4 chain	Tpm4	510	540.5	649.667	1437.23	1455.07	3704.83	2426.37	2427.03
P51174	Long-chain specific acyl-CoA dehydrogenase, mitochondrial	Acadl	610.233	511.267	977.167	1418.2	1325.73	1402.73	1443.07	1250.13
Q04447	Creatine kinase B-type	Ckb	154.333	95.7333	150.7	648.1	570.067	1806.27	956.9	766.133
Q9DBG7	Signal recognition particle receptor subunit alpha	Srpra	4017.8	4412.9	2827.93	4101.1	2702.3	1208.07	2546.8	3070.23
P17892	Pancreatic lipase-related protein 2	Pnliprp2	2345.73	2073.23	1552.07	2742.93	2152.13	1448.1	2917.67	2460.8
Q63918	Caveolae-associated protein 2	Cavin2	300.2	279.867	273.667	370.833	391.467	834.867	431.767	426.467
P61982	14-3-3 protein gamma	Ywhag	765.8	783.1	960.5	1675.93	1825.13	3196.3	1926.63	1705.63
P27546-1	Microtubule-associated protein 4	Map4	193.733	200.6	193.8	774.433	510.267	1799.47	712.267	991.467
Q5XJY5	Coatomer subunit delta	Arcn1	2739.77	2619.2	3111.9	2727.5	2860.57	701.833	2146.6	2423.47
P12970	60S ribosomal protein L7a	Rpl7a	10070.2	11037.6	8033.27	10961.6	7665.07	4731.03	6400.87	8362.7
Q91YW3	DnaJ homolog subfamily C member 3	Dnajc3	1661.7	1691.13	1471.73	1792.57	1498.6	1442.13	1191.23	1342.9
P01942	Hemoglobin subunit alpha	Hba	3337.17	6431.3	6045.93	5801.77	7913.1	18611.6	9531.9	9844.93
P51881	ADP/ATP translocase 2	Slc25a5	3943.57	3894.23	1520.03	2704.73	2657.23	378.533	2905.27	3304.87
Q9WUB3	Glycogen phosphorylase, muscle form	Pygm	79.9	87.2	109.667	231.5	237	559.367	211.833	218.367
P29341	Polyadenylate-binding protein 1	Pabpc1	1524.23	1290.4	1760.33	1947.7	1529.3	1561.83	1759.53	1793.8
P97429	Annexin A4	Anxa4	804.767	593.1	1231.33	1244.43	1547.8	2129.77	2268.87	1918.33
Q9Z110-1	Delta-1-pyrroline-5-carboxylate synthase	Aldh18a1	1350.43	1413.1	1849.73	1136.93	800.833	725.533	424.9	983.233
P80318	T-complex protein 1 subunit gamma	Cct3	702.067	778.067	932.867	1193.3	1038.17	1022.97	1182.43	1448.7
P61979-2	Heterogeneous nuclear ribonucleoprotein K	Hnrnpk	1515.2	1814.63	2108.5	3543.13	3108.53	5493.83	3855.77	4218.37
P62631	Elongation factor 1-alpha 2	Eef1a2	6.3	7.65	10.45	17.3	10.9	37.45	11.85	13.3
O08749	Dihydrolipoyl dehydrogenase, mitochondrial	Dld	3430.2	3086.57	3135.37	2771.37	3213.23	2460.97	2664.9	2148.2
P00920	Carbonic anhydrase 2	Ca2	223.1	383.933	409.1	433.6	572.733	1141.1	680.667	727.167
P60335	Poly(rC)-binding protein 1	Pcbp1	1999.23	2045.43	2269.27	2365.6	2672.07	1168.6	2231.5	2110.7
Q9D662	Protein transport protein Sec23B	Sec23b	1577.8	1614.6	1771.77	1760.73	1707.03	672.433	1362.87	1393.17
Q00623	Apolipoprotein A-I	Apoa1	1058.7	1182.1	1347.5	1646.23	2780.57	3669.6	1753.53	1639.57
P97351	40S ribosomal protein S3a	Rps3a	10039.6	10350.1	7818.5	10747.3	7566.63	6353.13	6646.6	8294.23
Q8BP47	Asparagine--tRNA ligase, cytoplasmic	NARS1	2214.03	2134	2305.07	1320.73	1536.37	652.667	1220	1115.17
Q9DBJ1	Phosphoglycerate mutase 1	Pgam1	643.133	666.433	757.567	562.167	618.4	633.2	946.467	799.133
P61750	ADP-ribosylation factor 4	Arf4	792.867	762.467	711.5	680.067	786.867	589.167	718.367	622.5
P24527	Leukotriene A-4 hydrolase	Lta4h	1139	1064.6	1291.23	1274.1	1580.4	945.433	1043.53	974.1
O08808	Protein diaphanous homolog 1	Diaph1	479.8	434.2	546.867	601.367	642.867	745.6	637.6	598.133
P29699	Alpha-2-HS-glycoprotein	Ahsg	377.167	443.5	510.467	676	1009.43	1850.2	1072.63	942.933
Q8CGK3	Lon protease homolog, mitochondrial	Lonp1	495.3	546.267	813.3	852.633	903.433	817.4	1046.7	890.667
P28271	Cytoplasmic aconitate hydratase	Aco1	1313.07	1148.3	1371.83	998.8	1204.07	1035.17	1301.53	994.567
Q61696	Heat shock 70 kDa protein 1A	Hspa1a	176.933	244.133	211.9	336.633	307.933	718.4	501.5	533.533
Q62167	ATP-dependent RNA helicase DDX3X	Ddx3x	100.75	221	145.85	178.75	137	41.35	73.7	148.2
Q3U7R1	Extended synaptotagmin-1	Esyt1	137.433	155.4	174.133	269.567	336.267	506.267	352.367	319.933
Q9Z2I8	Succinate--CoA ligase [GDP-forming] subunit beta, mitochondrial	Suclg2	4218.73	3644.8	4553.2	3255.7	3618.33	1981.4	3131.63	2361
Q8R2E9	ERO1-like protein beta	Ero1b	3511.13	3839.37	3158.17	1930.37	2281.5	1061.1	1442.4	1363.87
Q61941	NAD(P) transhydrogenase, mitochondrial	Nnt	3341.8	2691.47	1095	2810.9	2937.73	2840.1	2706.73	2722.2
Q7TMK9-2	Heterogeneous nuclear ribonucleoprotein Q	Syncrip	2695.8	2381.53	2288.17	2442.67	2544.73	1440.97	2425.9	2207.13
P46471	26S proteasome regulatory subunit 7	Psmc2	1061.93	976.467	1275.3	1217	1432.27	1330.07	1670.17	1353.47
Q7TPV4	Myb-binding protein 1A	Mybbp1a	744.567	747.533	642.1	1062.6	695.733	507.067	780.267	1570.9
P26638	Serine--tRNA ligase, cytoplasmic	Sars1	1641.4	1436.03	1690.97	1624.07	1979.9	1060.4	1600.07	1302.43
P50516-1	V-type proton ATPase catalytic subunit A	Atp6v1a	544.8	453.7	544.567	685.8	742.633	939.5	931.567	768
Q922F4	Tubulin beta-6 chain	Tubb6	79.3	79.2	84.95	7.4	25.7	24.9	13.25	12.6
Q9DCV7	Keratin, type II cytoskeletal 7	Krt7	132.533	153.6	369.933	774.333	527.933	1975.63	787.633	738
P18760	Cofilin-1	Cfl1	1290.8	1090.9	1767.57	1712.9	2112.77	3465.83	2410.4	1440.97
P13020-1	Gelsolin	Gsn	367.2	414.4	1032.97	1082.4	1238	1378.43	1419.27	1338.07
Q8K0E8	Fibrinogen beta chain	Fgb	304.1	441.3	521.5	635.7	746.8	521.567	724.467	1188.57
Q8BFZ3	Beta-actin-like protein 2	Actbl2	178.8	198.3	223	45.05	65.35	50.7	127.55	82.4
P19157	Glutathione S-transferase P 1	Gstp1	4315	3970.67	3947.83	2526.13	3273.13	1791.23	2521.5	2051.53
Q9JHI5	Isovaleryl-CoA dehydrogenase, mitochondrial	Ivd	3064.03	3115.63	3437.13	1722.33	2331.6	902.467	1158.03	1062.97
P14148	60S ribosomal protein L7	Rpl7	12340.9	14921.9	9914.27	10724	7568.73	5315.83	7051.07	8308.9
Q8K1M6-3	Dynamin-1-like protein	Dnm1l	253.067	248.833	310.033	263.8	282.7	212.067	328.833	307.967
Q3V3R4	Integrin alpha-1	Itga1	202.233	212.4	277.367	442.233	401.1	848.367	497.333	455.633
P12367	cAMP-dependent protein kinase type II-alpha regulatory subunit	Prkar2a	555.733	499.333	625.033	838.667	953.6	1253.97	922.367	659.267
Q9CZD3	Glycine--tRNA ligase	Gars1	2714.1	2732.83	2938.77	2090.13	2353.13	1615.37	1920.9	1607.83
P80316	T-complex protein 1 subunit epsilon	Cct5	964.567	1246.9	1349.83	1985.03	1651.23	2470.6	1756.57	2212.1
Q9D0K2	Succinyl-CoA:3-ketoacid coenzyme A transferase 1, mitochondrial	Oxct1	500.133	387.333	662.6	544.367	620.933	491.433	615.967	600.5
Q9ET01	Glycogen phosphorylase, liver form	Pygl	276.433	247.333	282.1	460	503.567	954.4	480.5	425
P48678-1	Prelamin-A/C	Lmna	315.2	599.7	191.333	1218.5	286.967	420.5	401.267	2612.33
P68510	14-3-3 protein eta	Ywhah	411	440.667	581.567	1214.87	1145.47	1547.2	1530.13	1539.13
P97449	Aminopeptidase N	Anpep	736.633	689.667	837.6	1082.13	1162.37	2185.8	1672.37	1561.4
Q91X79	Chymotrypsin-like elastase family member 1	Cela1	8227.23	5209.1	7573.27	1134.9	1258.23	541.533	1693.67	1012.53
P62702	40S ribosomal protein S4, X isoform	Rps4x	12730.4	15406.9	10356.3	12231	9155.67	4310.07	7694.83	9757.77
P16406	Glutamyl aminopeptidase	Enpep	50.0667	59.5	98.2	143.067	162	438.633	196.2	156.133
Q8R1F1	Protein Niban 2	Niban2	266.9	353.767	423	532.9	343.5	387.767	306.433	667.067
P26645	Myristoylated alanine-rich C-kinase substrate	Marcks	126.133	164.633	221.333	327.533	396.233	969.267	417.8	414.667
Q8VCT3	Aminopeptidase B	Rnpep	367.733	384.967	516.4	539.367	666.5	788.233	715.167	615.367
P14152	Malate dehydrogenase, cytoplasmic	Mdh1	6847.03	5465.2	6404.83	4214.63	5206.9	5758.23	5143.4	3527
Q64737	Trifunctional purine biosynthetic protein adenosine-3	Gart	437.4	479.367	597.567	769.667	846.733	1018.8	887.667	833.833
P39054-1	Dynamin-2	Dnm2	335.567	313.833	342.433	303.133	247.633	412.867	361.033	338.633
P17710-1	Hexokinase-1	Hk1	153.467	118	202	681.133	709.767	1483.1	828.033	776.9
P25444	40S ribosomal protein S2	Rps2	9810.93	13003.6	8362.8	7638.47	6027.93	2669.07	5516.4	6780.8
P21107-2	Tropomyosin alpha-3 chain	Tpm3	440.8	492.6	539.833	1120.93	1035.9	1813.23	1387.63	1386.8
P99027	60S acidic ribosomal protein P2	Rplp2	3905.9	6010.03	4093.97	6065.33	4297.2	2805.77	1289.7	4260.7
P24369	Peptidyl-prolyl cis-trans isomerase B	Ppib	14914	17627.1	13976.7	10078.6	7322.87	2935	7573.5	9346.43
P17225	Polypyrimidine tract-binding protein 1	Ptbp1	136.4	108.85	115.4	112.15	126.3	45.4	151.75	167.7
P14733	Lamin-B1	Lmnb1	300.967	486.267	372.1	962.933	807.933	1529.03	700.333	1654.9
P80315	T-complex protein 1 subunit delta	Cct4	431.267	460.467	526.533	675.7	632.233	642	668.133	812.167
P63276	40S ribosomal protein S17	Rps17	3982.37	4831.73	3319.1	3297.87	2490.13	1174.27	1945.63	2670.1
Q99KJ8	Dynactin subunit 2	Dctn2	773.767	669.633	845.9	1251.47	1331.03	1601.9	1240.83	1129.5
Q9R0P5	Destrin	Dstn	1555.17	1745.4	2340.57	1660.1	1841.13	849.133	2317.6	1733.77
P50580	Proliferation-associated protein 2G4	Pa2g4	3536.07	3717.9	3651.97	2515.1	2418.8	1097.8	2337.23	2259.73
P53026	60S ribosomal protein L10a	Rpl10a	5522.03	6449.6	4326.8	6788.13	4686.57	2391.9	4143.57	5282
Q99K85	Phosphoserine aminotransferase	Psat1	4870.47	5152.23	4837.4	1790.13	2539.63	763.167	1097.37	1059.4
Q8BU30	Isoleucine--tRNA ligase, cytoplasmic	Iars1	1847.97	1844.1	2087	1795.33	2108.23	854.833	1768.33	1546.97
Q99JI6	Ras-related protein Rap-1b	Rap1b	114.533	103.833	128.533	74.2333	79.7667	81.9	137.5	111.567
Q8BMA6	Signal recognition particle subunit SRP68	Srp68	2204.83	2586.47	1953.43	3084	2305.7	1893.63	2057.93	2365
P16015	Carbonic anhydrase 3	Ca3	900.967	277.333	137.233	2434.27	3048.73	5827.93	6625.53	3551.5
Q9D0F9	Phosphoglucomutase-1	Pgm1	439.267	464.533	538.133	638.7	751.767	1163.23	756.867	628.633
Q9EQH3	Vacuolar protein sorting-associated protein 35	Vps35	659.7	620.667	780.4	878.867	858.267	1182.7	1008.57	1080.5
P37804	Transgelin	Tagln	749.4	778.833	637.767	2752.63	2441.13	2935.6	1645.13	1592.9
P61222	ATP-binding cassette sub-family E member 1	Abce1	1799.83	1843.27	1675.7	1564.73	1593.07	1662.17	1429.6	1313.43
P62196	26S proteasome regulatory subunit 8	Psmc5	694.467	705.6	879.667	950.933	1000.97	1143.5	1124.5	942.433
O88685	26S proteasome regulatory subunit 6A	Psmc3	707.967	663.933	828.567	844.833	1047.93	1402.2	1066.03	856.167
P80313	T-complex protein 1 subunit eta	Cct7	725.567	830.2	1023.3	1475.77	1390.77	1606.8	1336.6	1615.9
Q9CQ52	Chymotrypsin-like elastase family member 3B	Cela3b	10871.7	6857.7	10592.3	3596	4631.73	1271.37	4527.03	3454.3
P14206	40S ribosomal protein SA	Rpsa	5359.37	5702.9	3911.5	2569.3	2089.9	882.133	1846.53	2273.57
Q99MN1	Lysine--tRNA ligase	Kars1	2327.53	2790.6	2895.63	3267.23	3203.9	2717.63	2055	1866.43
Q6ZWX6	Eukaryotic translation initiation factor 2 subunit 1	Eif2s1	1336.77	1452.37	1394.23	1293.23	1029.63	638.433	940.2	1175.73
P17751	Triosephosphate isomerase	Tpi1	2202.57	2354.23	3169.67	3142.7	4046.13	2920.8	3828.87	3501.3
Q8VEK3	Heterogeneous nuclear ribonucleoprotein U	Hnrnpu	2244.83	2459.4	2363.3	3903.03	3663.8	4945.3	4354.2	5303.7
Q64105	Sepiapterin reductase	Spr	814.933	784.3	901.9	792.067	954.767	1316.27	948.8	826
P56399	Ubiquitin carboxyl-terminal hydrolase 5	Usp5	395.233	387.4	478.767	676.467	754.133	1133.7	819	624.867
P17156	Heat shock-related 70 kDa protein 2	Hspa2	14.5	15.4	13.2	55.1333	64.4667	459.267	76.8667	54.3667
P16125	L-lactate dehydrogenase B chain	Ldhb	475.167	491.067	655.967	990.567	1074.47	1512.93	1499.83	1283.37
Q99JY9	Actin-related protein 3	Actr3	698.8	716.667	800.433	941.9	1075.03	513.067	1282.77	1288.33
Q6PDN3-1	Myosin light chain kinase, smooth muscle	Mylk	132.633	112.533	120.9	467.3	346.033	1348	330.733	290.9
P62821	Ras-related protein Rab-1A	Rab1A	2290.23	2447.9	2838.47	2423.73	2416.47	2693.2	2245.5	1917.4
P62962	Profilin-1	Pfn1	2183.87	2434.4	3258.57	1970.17	2563.5	2907.2	3483.87	2573.77
Q61035	Histidine--tRNA ligase, cytoplasmic	Hars1	1650.2	1579.8	1786.93	1994.67	2043.33	1164.13	1824.77	1646.23
Q9Z2W0	Aspartyl aminopeptidase	Dnpep	606.967	812.1	720.533	758.6	928.7	694.5	647.067	683.1
P48962	ADP/ATP translocase 1	Slc25a4	167.3	155.3	74.9	380.533	314	617.933	560.067	629.067
Q8QZY1	Eukaryotic translation initiation factor 3 subunit L	Eif3l	2196.63	2185.33	2552.7	2762.67	2724.33	2395.7	2200.1	2242.37
P81117	Nucleobindin-2	Nucb2	1296.37	1236.63	1285.67	1373.9	1436.73	1451.87	1511.97	1461.5
Q99PT1	Rho GDP-dissociation inhibitor 1	Arhgdia	731.033	666.367	975.833	1278.47	1684.87	2921.3	1638.5	1315.57
P21614	Vitamin D-binding protein	Gc	398.233	486.767	797.9	613.467	730.3	1146.73	783.933	691.9
Q8BH95	Enoyl-CoA hydratase, mitochondrial	Echs1	3151.03	2860.73	2285.83	2454.8	2512.63	1332.03	2059.7	1822
O70133-2	ATP-dependent RNA helicase A	Dhx9	168.6	396.2	181.233	376.267	471.1	295.667	326.4	609.233
Q9Z2I9	Succinate--CoA ligase [ADP-forming] subunit beta, mitochondrial	Sucla2	1275.67	1217.1	1401.9	1331.87	1467.53	1385.9	1322.67	1120.57
Q9CZU6	Citrate synthase, mitochondrial	Cs	1866.93	1831.17	1948.83	2407.53	2050.93	868.5	2187.83	2158.47
P05202	Aspartate aminotransferase, mitochondrial	Got2	1696.93	1577.33	2135.23	1890.9	2069.83	1450.47	2125.87	1714
P14869	60S acidic ribosomal protein P0	Rplp0	12363.7	14474.9	8907.87	7153.13	5363.5	2459.13	5028.23	5920
Q8K2B3	Succinate dehydrogenase [ubiquinone] flavoprotein subunit, mitochondrial	Sdha	1520.87	1685.6	1333.93	986.8	987.933	729.3	1125.37	1087.5
Q9QYB1	Chloride intracellular channel protein 4	Clic4	205.533	299.967	315.267	339	416.833	535.667	414.267	505.8
Q8BXK9	Chloride intracellular channel protein 5	Clic5	85.9667	96.2667	114.467	252.567	227.167	117.567	220.067	275.567
Q71LX4	Talin-2	Tln2	16.35	21.25	18.4	25.3	17.7	0	17.45	45.5
P46460	Vesicle-fusing ATPase	Nsf	1125.83	1092.3	1082.3	1276.97	1390.2	1137.73	1279.73	1109.33
Q8CCJ3-3	E3 UFM1-protein ligase 1	Ufl1	1262.87	1398.9	1083.1	1040.3	802.067	400.933	927.5	990.033
Q11011	Puromycin-sensitive aminopeptidase	Npepps	637.5	596.433	724.233	1158.03	1321.57	1653.57	1339.7	1161.63
Q9DCW4	Electron transfer flavoprotein subunit beta	Etfb	3248.93	2542.57	2967.93	2876.8	3731.07	2862.57	3121.43	2353.3
Q9Z2I0	Mitochondrial proton/calcium exchanger protein	Letm1	403.833	453.067	442.2	594.767	610.267	523.467	541.133	508.267
P80317	T-complex protein 1 subunit zeta	Cct6a	1332.4	1287.67	1600.77	1904.4	1757.53	1908.93	2134.87	2336.07
Q3U0V1	Far upstream element-binding protein 2	Khsrp	306.2	264.133	401.833	606.967	681.667	1515.13	799.6	718.733
P99029	Peroxiredoxin-5, mitochondrial	Prdx5	1567.23	1666.27	1954.97	2081.77	2326.03	4068.17	2616.63	2079.27
E9PV24	Fibrinogen alpha chain	Fga	472.833	585.567	701.1	986.867	1246.63	1334.4	1540.33	2657.4
Q9WTP7	GTP:AMP phosphotransferase AK3, mitochondrial	Ak3	2577.9	2368.07	3223.47	2700.4	3274.77	2258.7	2676.43	2027.37
Q9Z0N1	Eukaryotic translation initiation factor 2 subunit 3, X-linked	Eif2s3x	175.5	206.667	168.033	220.167	201.733	58.5333	124.433	179.267
P62754	40S ribosomal protein S6	Rps6	4640	5416.73	3973.77	5050.1	3546.57	2657.63	3038.5	3479.43
P10852	4F2 cell-surface antigen heavy chain	Slc3a2	3058.57	2699.03	2255.77	1621.87	1807.1	1559.9	1733.03	1624.53
Q91ZX7	Prolow-density lipoprotein receptor-related protein 1	Lrp1	87.7	180.767	260.567	367.733	342.867	1072.57	664.433	587.133
Q9CPV4-1	Glyoxalase domain-containing protein 4	Glod4	1058.3	1030.37	1261.03	1452.17	1742.33	2548.17	1871.8	1523.17
P51150	Ras-related protein Rab-7a	Rab7a	1712.9	1700.57	2100.6	1374.97	1648.37	1502.27	1912.5	1549.63
P62874	Guanine nucleotide-binding protein G(I)/G(S)/G(T) subunit beta-1	Gnb1	92.6667	100.633	130.433	248.5	275.033	286.333	320.8	345.767
O88456	Calpain small subunit 1	Capns1	165.6	110.067	150.7	355.067	382.967	616.933	473.7	384.3
P21550	Beta-enolase	Eno3	50.0667	48.8667	59.6	80.2667	93	194.9	81.3	110.467
P62880	Guanine nucleotide-binding protein G(I)/G(S)/G(T) subunit beta-2	Gnb2	179.233	193.167	225.467	245.933	309.933	148.6	315.1	299.867
P50285	Dimethylaniline monooxygenase [N-oxide-forming] 1	Fmo1	90.5333	106.967	127.1	121.933	121.867	302.533	151.3	156.9
P29391	Ferritin light chain 1	Ftl1	780.833	502.667	1153.5	1050.9	1733.8	822.267	4406.2	3232.07
Q3TXS7	26S proteasome non-ATPase regulatory subunit 1	Psmd1	579.633	599.7	755.067	477.567	552.233	605.467	567.767	503.033
Q61391	Neprilysin	Mme	92.0667	66.2667	78.7333	416.4	356.967	1165.63	367.167	399.767
Q62188	Dihydropyrimidinase-related protein 3	Dpysl3	16.4	14.8333	24.5	80.0667	76.5667	245.6	129.467	98.7667
P16332	Methylmalonyl-CoA mutase, mitochondrial	Mmut	1845.53	1781.3	1837.33	1781.47	1829.9	1464.97	1384.47	1191.47
Q9D1G1	Ras-related protein Rab-1B	Rab1b	375.533	370.967	471.533	87.7333	91.9667	143.533	84.5	72.4667
Q8R1B4	Eukaryotic translation initiation factor 3 subunit C	Eif3c	782.033	803.167	909.5	1189.07	1225.23	953.9	817.067	928.133
Q9D8W5	26S proteasome non-ATPase regulatory subunit 12	Psmd12	570.1	482.033	687.4	310.333	395.1	290.033	541.867	317.2
Q9CZ13	Cytochrome b-c1 complex subunit 1, mitochondrial	Uqcrc1	1066.33	905.4	337.167	645.233	800.2	446.3	821.667	794.133
Q9DB77	Cytochrome b-c1 complex subunit 2, mitochondrial	Uqcrc2	1706.47	1486.87	580.567	1348.2	1474.63	1348.3	1545.4	1517.4
P23953	Carboxylesterase 1C	Ces1c	254.233	306.767	236.167	653.8	941.967	2002.37	608.4	468.433
Q8VCW8	Medium-chain acyl-CoA ligase ACSF2, mitochondrial	Acsf2	561.033	523.467	918.067	670.967	746.5	480.1	735.733	529.8
P06684	Complement C5	C5	80.9	120.433	190.867	217.2	173.133	407.3	203.233	252.5
P04919	Band 3 anion transport protein	Slc4a1	179.133	272.367	295.333	342.667	434.7	1083.27	496.333	624.567
Q9R069	Basal cell adhesion molecule	Bcam	114.867	141.9	95.5	190.467	182.3	460.3	236.733	210.667
Q7TSV4	Phosphoglucomutase-2	Pgm2	1431.3	1284.4	1578.27	1411.5	1784.73	1674.37	1503.03	1198.53
Q93092	Transaldolase	Taldo1	2522.9	2680.13	3648.53	4187.37	4830.1	7784.47	4570.27	4242.5
P45376	Aldo-keto reductase family 1 member B1	Akr1b1	1692.1	1506.33	1855.23	2458.13	2884.17	3738.4	2602.73	2101.23
P15532	Nucleoside diphosphate kinase A	Nme1	1408.3	1506.57	1673.73	1262.5	1176.97	469.867	1273	1314.07
O89053	Coronin-1A	Coro1a	112.633	74.2333	152.2	1272.77	1711.57	1167	918.9	1080.13
P29758	Ornithine aminotransferase, mitochondrial	Oat	273.767	256.8	322.467	519.8	546.4	1099.23	645.467	650.067
Q923D2	Flavin reductase (NADPH)	Blvrb	311.2	373.4	465.3	562.1	697.133	1271.87	775.833	717.133
P51410	60S ribosomal protein L9	Rpl9	4454.63	5090.5	3419.37	2699.27	2372.5	414.333	2554.77	2631.1
P42208	Septin-2	Septin2	254.2	257.467	156.633	632.4	342.133	352.367	453.133	830.433
Q8R081	Heterogeneous nuclear ribonucleoprotein L	Hnrnpl	486.2	570.533	536.167	952.067	762.867	2129.8	887.8	1197.1
P47791	Glutathione reductase, mitochondrial	Gsr	179.533	189.833	274.033	401.6	457.333	764.6	499.333	499.3
Q8CAQ8-3	MICOS complex subunit Mic60	Immt	827.1	619.433	420.4	851.1	848.3	935.033	745.067	815.467
Q9EQK5	Major vault protein	Mvp	258.167	324.733	323.2	574.267	328.2	496.267	383.9	703.4
Q8BRF7	Sec1 family domain-containing protein 1	Scfd1	972.2	951.1	934.633	712.467	696.933	367.933	889.433	811.333
Q9D051	Pyruvate dehydrogenase E1 component subunit beta, mitochondrial	Pdhb	799.533	732.233	858.633	558.8	596.533	623.2	555.833	480.4
Q3UQ44	Ras GTPase-activating-like protein IQGAP2	Iqgap2	310.7	263.067	381.9	371.033	380.767	130.5	336.833	377.533
P41216	Long-chain-fatty-acid--CoA ligase 1	Acsl1	435.367	412.833	423.333	635.233	634.633	1829.87	752.067	542.833
Q00PI9	Heterogeneous nuclear ribonucleoprotein U-like protein 2	Hnrnpul2	312.167	311.1	418.967	526.567	541.767	637.733	643.967	673.733
Q9R1P4	Proteasome subunit alpha type-1	Psma1	1010.33	1048.37	1498.1	1785.73	1984.3	4086.63	2174.9	1897.3
Q9D819	Inorganic pyrophosphatase	Ppa1	1534.17	1481.47	1770.23	1108.2	1284	706.3	1416.2	1163.83
Q61879	Myosin-10	Myh10	6.6	7.9	5.6	10.1	0	6.7	11.3	36.4
Q8BMF4	Dihydrolipoyllysine-residue acetyltransferase component of pyruvate dehydrogenase complex, mitochondrial	Dlat	912.867	890.833	1143.03	1237.27	1316.53	1374.67	1267.17	1024.07
P97371	Proteasome activator complex subunit 1	Psme1	513.533	533.433	827.367	1682.67	1663.47	4312.2	2035.1	1905
Q99KC8	von Willebrand factor A domain-containing protein 5A	Vwa5a	512.967	430.667	554.367	795.1	795.333	1859	1097.17	923.733
Q99KV1	DnaJ homolog subfamily B member 11	Dnajb11	1365.97	1866.57	1349.27	1455.33	710.133	295.2	478.7	1225.53
P53395	Lipoamide acyltransferase component of branched-chain alpha-keto acid dehydrogenase complex, mitochondrial	Dbt	2921.23	2785.9	2605.87	2766.4	1510.03	542.667	883.633	1844.07
P12382	ATP-dependent 6-phosphofructokinase, liver type	Pfkl	135.733	114.5	152.2	319.2	378.3	622.867	439.967	371.267
Q6P542	ATP-binding cassette sub-family F member 1	Abcf1	835.567	817.133	716.167	427.733	338.733	162.8	419.933	392.733
Q9DCN2	NADH-cytochrome b5 reductase 3	Cyb5r3	1211.5	1136.1	1278.33	866.133	1079.1	874.933	1393.27	1067.27
Q9QXY6	EH domain-containing protein 3	Ehd3	14.45	16.2	17.35	57	59.6	439.2	70.4	67.05
Q9Z0X1	Apoptosis-inducing factor 1, mitochondrial	Aifm1	894.067	881.267	1102.87	1404.8	1162.13	876.433	1243.57	1219.57
Q8BSL7	ADP-ribosylation factor 2	Arf2	15.1	29.65	23.5	2.75	0	13.2	7.4	3.35
Q9CZ44-1	NSFL1 cofactor p47	Nsfl1c	570.067	576.933	763.733	829.533	817.833	1041.83	978.033	831.233
O55131	Septin-7	Septin7	274.4	282.4	179.233	581.167	334.433	468.467	415.767	733.933
Q6PDI5-1	Proteasome adapter and scaffold protein ECM29	Ecpas	416	404.667	466.6	593.5	652.4	241.5	581.633	594.133
Q9CWK8	Sorting nexin-2	Snx2	202.533	170.433	237.833	273.9	306.3	258.733	355.533	341.967
Q9QYR9	Acyl-coenzyme A thioesterase 2, mitochondrial	Acot2	171.233	176.733	333.2	383.567	450.167	738.1	645.433	533.8
P31001	Desmin	Des	78.7667	71.8667	113.233	259.267	178.067	1282.8	196.567	172.867
P58871	182 kDa tankyrase-1-binding protein	Tnks1bp1	68.7667	80.5333	76.8	118.1	95.7667	203.467	133.833	136.7
Q8C1A5	Thimet oligopeptidase	Thop1	1445.23	1372.4	1761.33	1042.27	1335.7	902.767	1638.53	1104.07
O35350	Calpain-1 catalytic subunit	Capn1	117.733	87.4667	111.867	169.433	187.433	254.167	227.1	200
P63242	Eukaryotic translation initiation factor 5A-1	Eif5a	5012.5	5245.83	4676.53	2983.03	2364.87	1187.13	2841.87	2552.27
P42125	Enoyl-CoA delta isomerase 1, mitochondrial	Eci1	947	875.167	1160.93	878.367	973.433	1018.1	845.467	668.833
P60229	Eukaryotic translation initiation factor 3 subunit E	Eif3e	2322.47	2155.7	2340.2	1671.7	1733.1	692.067	1542.47	1555.07
P51125-1	Calpastatin	Cast	193.733	183.4	171.067	398.167	262.867	660.6	404.733	420.767
Q91WK2	Eukaryotic translation initiation factor 3 subunit H	Eif3h	1619.1	1432.03	1568	1734.93	1884.03	1524.7	1614.93	1427.67
P61620	Protein transport protein Sec61 subunit alpha isoform 1	Sec61a1	2206.73	2345.53	1752.87	2195.47	1446.53	991.7	1492.53	1932.27
Q64518	Sarcoplasmic/endoplasmic reticulum calcium ATPase 3	Atp2a3	18.1667	16.3333	24.4667	60	50.9667	142.133	68.3333	69.8667
Q06890	Clusterin	Clu	1274	957.5	1644.93	1719.3	1799.4	5756.03	5782.5	5208.7
Q9CQN1	Heat shock protein 75 kDa, mitochondrial	Trap1	250.7	224.867	328.8	481.867	527.367	752.433	513.167	502.267
P42225	Signal transducer and activator of transcription 1	Stat1	75.4667	97.9333	199	281	272.567	320.8	359.5	276.533
Q02248	Catenin beta-1	Ctnnb1	245.067	222.067	258.8	399.1	381.767	513.833	513.367	489.867
P47758	Signal recognition particle receptor subunit beta	Srprb	1638.13	2190.13	1323.6	1583.67	994.033	1224.67	919.8	1121.47
Q8R146	Acylamino-acid-releasing enzyme	Apeh	416.633	386.867	452.7	501.367	587.367	621	577.333	501.033
Q8BL66	Early endosome antigen 1	Eea1	173.067	216.8	270.1	379.333	414.3	608.833	471	431.667
P48758	Carbonyl reductase [NADPH] 1	Cbr1	1086.2	1049.8	1022.43	804.5	1022.53	463.6	857.333	698.867
P28474	Alcohol dehydrogenase class-3	Adh5	870.567	1186.7	1253.9	1399.5	1560.97	2503.1	1276.63	1115.9
P31428	Dipeptidase 1	Dpep1	153.533	133.033	212.267	249.167	348.033	715.9	473.8	367.533
Q9DBG5	Perilipin-3	Plin3	184.833	158.733	234.5	278.6	335.267	576.733	450.533	362.167
P35700	Peroxiredoxin-1	Prdx1	2804.97	2497.43	3902.1	4130.9	4559.07	5281.17	6555.17	5822.83
P62814	V-type proton ATPase subunit B, brain isoform	Atp6v1b2	135	92.85	105.5	156.05	196.05	284.8	223.65	182.75
P62192	26S proteasome regulatory subunit 4	Psmc1	744.567	738.733	941.967	967.9	1143.93	1852.8	1213.37	1071.73
O08756	3-hydroxyacyl-CoA dehydrogenase type-2	Hsd17b10	1607.37	1875	1770.93	606.367	518.267	871.467	481.6	484.233
Q01768	Nucleoside diphosphate kinase B	Nme2	3128.93	3011.87	3826.1	2918.5	3448.03	745.767	2967.33	2817.33
P17426	AP-2 complex subunit alpha-1	Ap2a1	132.267	143.833	183.367	294.767	280.133	223.733	295.4	393.467
P01029	Complement C4-B	C4b	181.467	156.933	256.233	438.033	467.7	730.467	668.2	664.767
P54775	26S proteasome regulatory subunit 6B	Psmc4	405.1	418	507.8	389.567	465.667	328.267	540	456.267
O35969-1	Guanidinoacetate N-methyltransferase	Gamt	1622.57	1398.43	1475.3	351.267	671.4	164.4	620.533	419.1
P00687	Alpha-amylase 1	Amy1	292.533	179.7	289.133	315.533	328.533	55.9333	232.5	177.2
P02468	Laminin subunit gamma-1	Lamc1	120.667	146.4	100.567	295.8	264.6	593.633	280.5	305.933
Q5FWK3	Rho GTPase-activating protein 1	Arhgap1	375.533	387.8	529.867	687.267	751.4	887.433	714.533	646.7
P14685	26S proteasome non-ATPase regulatory subunit 3	Psmd3	573.8	507.733	654.767	880.567	1013.03	954.833	984.267	828.633
P04186	Complement factor B	Cfb	127.567	122.6	271.667	249.9	296.433	479.4	334.033	258.1
P58771-2			78.6333	120.033	107.333	488.4	267.8	773.167	292.833	369.7
P10518	Delta-aminolevulinic acid dehydratase	Alad	312.367	243.067	306.367	375.167	285.467	425.4	571.533	330.367
Q9JLJ2	4-trimethylaminobutyraldehyde dehydrogenase	Aldh9a1	782.9	789.933	1157.17	1188.1	1295.37	940.333	1304.17	1225.13
Q922Q8	Leucine-rich repeat-containing protein 59	Lrrc59	5231.8	7926.37	5031.83	4355.07	2467.67	1165.5	2935.87	3535.67
Q3UHX2	28 kDa heat- and acid-stable phosphoprotein	Pdap1	338.867	364.067	430.3	589.867	525.733	846	415.3	428.133
Q8BM55	Transmembrane protein 214	Tmem214	2211.1	2444	1559.2	1618.5	1029.2	652.567	1041.03	1333.03
P59325	Eukaryotic translation initiation factor 5	Eif5	2543.4	2584.57	2315.03	2962.4	2568.13	917.033	2140.27	2233.27
Q9R0P3	S-formylglutathione hydrolase	Esd	345.733	413.733	435.167	286.033	427.7	108.4	378.1	337.033
Q9ERK4	Exportin-2	Cse1l	92.9333	134.933	134.9	74.2667	79.1333	128.567	86.0333	103.967
Q60932-1	Voltage-dependent anion-selective channel protein 1	Vdac1	2272.97	1748.43	717.567	322.833	675.2	437.467	927.867	418.4
Q9D0F3	Protein ERGIC-53	Lman1	1084.5	1070.03	988.433	1360.23	1211.53	1352	1231.8	1157.93
P07310	Creatine kinase M-type	Ckm	121.233	192.367	98.5	199.333	266.367	441.267	203.267	268.467
Q02357	Ankyrin-1	Ank1	34	55.9	65.5333	144.2	93.3333	197.067	106.667	139.667
Q9JII6	Aldo-keto reductase family 1 member A1	Akr1a1	1455.1	1281.53	1906.67	1263.77	1524.17	1543.47	2227	1634.87
Q02819	Nucleobindin-1	Nucb1	241.433	165.467	303.267	561.2	536.567	2441.8	661.433	536.433
Q9QUI0	Transforming protein RhoA	Rhoa	342.533	397.633	478.8	215.667	284.333	132.933	407.333	306.433
O35737	Heterogeneous nuclear ribonucleoprotein H	Hnrnph1	95.35	79.85	115.8	157.55	190.25	176.35	248.65	216.15
Q8QZS1	3-hydroxyisobutyryl-CoA hydrolase, mitochondrial	Hibch	1344.63	1348.1	1341.8	1069.67	1278.1	895.333	1146.47	844.333
Q61990	Poly(rC)-binding protein 2	Pcbp2	753.5	700.6	796.633	1212.63	1221.43	365.567	1245.93	1175.73
O35381	Acidic leucine-rich nuclear phosphoprotein 32 family member A	Anp32a	356.133	375.3	485.967	808.033	606.9	556.967	788.5	920.3
P84084	ADP-ribosylation factor 5	Arf5	101.3	161.55	102.95	48.2	42.35	130.9	55.2	43.25
P18242	Cathepsin D	Ctsd	4373	2160.4	3699.57	1089.93	1223	1671.33	1742.93	1635.17
P02469	Laminin subunit beta-1	Lamb1	196.333	235.033	177.833	418.967	419.633	676.333	434.533	392
O70251	Elongation factor 1-beta	Eef1b	4447.2	5298.87	5065.03	5031.17	3093.8	1148.27	2253	4659.77
A2AN08	E3 ubiquitin-protein ligase UBR4	Ubr4	32.5	32.8	27.4	5.8	15.6	11.7	33.2	17.6
P04117	Fatty acid-binding protein, adipocyte	Fabp4	938.867	725.7	831	3417.03	3952.93	12191.5	5734.37	3234
Q99K01-2	Pyridoxal-dependent decarboxylase domain-containing protein 1	Pdxdc1	639.633	515.233	637.367	756.833	894.167	939.733	805.933	610.3
P62204			606.6	473.333	607.9	446.067	478.933	734.7	678.633	532.867
P63325	40S ribosomal protein S10	Rps10	6978.57	8072.43	5769.23	8029.83	5554.23	4987.03	3928.93	5899.13
Q91WP6	Serine protease inhibitor A3N	Serpina3n	19.9667	26.2	42.8667	54.7333	55.8333	183.167	128	157.067
P97372	Proteasome activator complex subunit 2	Psme2	144.7	137.9	226.733	258.6	333	456.267	361.633	374.933
O88544	COP9 signalosome complex subunit 4	Cops4	291.467	327.133	423.767	456.467	468.567	459.767	509.5	437.5
P16460	Argininosuccinate synthase	Ass1	1177.43	1176.4	997.533	512.133	609.733	465.467	528.633	508.6
Q91VR5	ATP-dependent RNA helicase DDX1	Ddx1	850.367	1129.73	785.933	1056.37	761.667	498.267	857.167	1087.6
Q6ZQ58-1	La-related protein 1	Larp1	232.4	273.467	244.467	413.667	298.233	231.633	277.233	298.567
Q9R111	Guanine deaminase	Gda	376.867	347.933	270.667	335.733	439.833	568.433	574.967	579.7
P17742	Peptidyl-prolyl cis-trans isomerase A	Ppia	7570	5958.3	6833.3	4242.27	7181.1	9172.9	7845.13	4579.5
Q9WUM5	Succinate--CoA ligase [ADP/GDP-forming] subunit alpha, mitochondrial	Suclg1	3377.87	3690.93	4222.83	3645.07	3315.17	1858.57	2854	2737.87
P46935	E3 ubiquitin-protein ligase NEDD4	Nedd4	574.633	498.633	551.4	536.833	474.833	351.833	499.067	489.4
Q9Z2U1	Proteasome subunit alpha type-5	Psma5	802.7	735.867	1178.03	1278.03	1320	1492.8	1540.93	1078.7
Q5SUR0	Phosphoribosylformylglycinamidine synthase	Pfas	354.067	295.467	387.833	345.867	377.4	343.7	380.533	294.233
Q01730	Ras suppressor protein 1	Rsu1	488.267	517.433	539.167	1062.83	768	1137.2	780.8	1187.43
Q9QVP4	Myosin regulatory light chain 2, atrial isoform	Myl7	92.5	57.2333	106.5	27.9333	26.0667	50.8333	55.2667	47.4
Q99MR8	Methylcrotonoyl-CoA carboxylase subunit alpha, mitochondrial	Mccc1	238.067	381.4	264.9	167.133	77.6333	117.5	82.7	236.167
Q61490	CD166 antigen	Alcam	336.267	356.933	375.933	304.667	359.267	332.033	468.033	333.067
Q9CQ60	6-phosphogluconolactonase	Pgls	1053.9	911.5	1196.4	1124.97	1309.27	608.767	1342.53	1078.53
P15947	Kallikrein-1	Klk1	3749.33	3089.53	6297.9	2966.17	4222.43	2289.87	5852.73	4048.27
Q9Z1Q5	Chloride intracellular channel protein 1	Clic1	105.633	108.9	220.067	391.7	495.933	805.033	714.9	726.233
Q08481-1	Platelet endothelial cell adhesion molecule	Pecam1	23.6	19.8	28.0333	46.5667	53.9667	209.7	79.3	58.8
Q922B2	Aspartate--tRNA ligase, cytoplasmic	Dars1	961.667	945.367	1007	923.6	1006.37	745.9	790.233	754.9
P60766-2	Cell division control protein 42 homolog	Cdc42	941.933	921.867	1175.7	1370.57	1540.37	1751.3	1744.17	1596.93
O35855	Branched-chain-amino-acid aminotransferase, mitochondrial	Bcat2	2982.93	2847.27	3109.93	1984.7	2672.07	744.067	1527.57	1307.4
O54734	Dolichyl-diphosphooligosaccharide--protein glycosyltransferase 48 kDa subunit	Ddost	3004.47	2605.3	1634.53	1601.83	1429.77	428.767	1811.2	1744.33
P62830	60S ribosomal protein L23	Rpl23	8931.13	10080	6771.87	5926.33	4795.47	3502.1	4042.83	4753.9
O88487	Cytoplasmic dynein 1 intermediate chain 2	Dync1i2	237.9	228.567	278	456.967	375.5	266.033	374.4	343.2
Q62523	Zyxin	Zyx	81.3667	90.8	120.533	315.3	316.867	659.433	419.033	355.233
Q921H8	3-ketoacyl-CoA thiolase A, peroxisomal	Acaa1a	57.3333	48.9	67.6667	82.4	84.3333	101.267	105.4	95.4667
P30115	Glutathione S-transferase A3	Gsta3	1015.27	1028.03	791.1	478.567	574.567	1264.3	609.033	514.8
Q921G7	Electron transfer flavoprotein-ubiquinone oxidoreductase, mitochondrial	Etfdh	376.333	395.5	477.6	627.1	635.633	589.567	566.667	495.967
Q00612	Glucose-6-phosphate 1-dehydrogenase X	G6pdx	495.867	417.533	544.467	514.667	634.633	544.233	891.467	692.3
A6X935-1	Inter alpha-trypsin inhibitor, heavy chain 4	Itih4	75.0667	66.7	116.167	105	114.233	450	189.633	123.567
Q925F2	Endothelial cell-selective adhesion molecule	Esam	7.63333	9.35	16	45.9333	47.5667	212.8	47.5667	45.9667
Q9DCS3	Enoyl-[acyl-carrier-protein] reductase, mitochondrial	Mecr	1282.93	1301.4	1155.47	561.067	589.6	132.4	428.033	422.733
Q91YI0	Argininosuccinate lyase	Asl	1530.93	1431.97	1748.3	1283.1	1565.8	1081.23	1518.73	1159.2
Q99JY0	Trifunctional enzyme subunit beta, mitochondrial	Hadhb	1225.6	1498.9	1312.37	1332.47	1067.03	962.333	1408.03	1444.23
P99026	Proteasome subunit beta type-4	Psmb4	510.967	373.233	544	762.133	869.933	471.033	1004.3	857.433
Q8VE47	Ubiquitin-like modifier-activating enzyme 5	Uba5	637	983.9	916.4	256.1	382.467	225.333	188.233	181.9
P30416	Peptidyl-prolyl cis-trans isomerase FKBP4	Fkbp4	734.533	667.567	784.733	1289.07	1509.07	1840.3	1526.3	1617.3
Q8BVI4	Dihydropteridine reductase	Qdpr	1321.6	1425.1	1245.03	652.633	811.967	150.2	660.067	518.2
P67778	Prohibitin	Phb	1057.33	854.933	372.333	1275.53	1278.13	1287.77	1484.97	1656.37
Q02257	Junction plakoglobin	Jup	182.9	217.9	255.733	265.7	239.667	326.433	360.867	393.8
P01897	H-2 class I histocompatibility antigen, L-D alpha chain	H2-L	83.4333	62.1	144.933	114.667	67.1667	118.9	102.267	105.867
Q91V41	Ras-related protein Rab-14	Rab14	731.533	806.033	893.167	1098.2	1156	1334.3	1178.73	1243.6
P45952	Medium-chain specific acyl-CoA dehydrogenase, mitochondrial	Acadm	401.667	325.3	487.6	856.9	880.033	1023.47	926.567	788.467
Q08857	Platelet glycoprotein 4	Cd36	191.6	190.033	205.1	336.433	287.267	365.767	603.367	475.033
Q9R1P0	Proteasome subunit alpha type-4	Psma4	618.7	535.933	733.433	825.967	873.8	1621.7	857.033	811.867
Q99L45	Eukaryotic translation initiation factor 2 subunit 2	Eif2s2	580	706.933	678.4	799.5	525.833	319.3	421.033	576.633
P19221	Prothrombin	F2	133.167	182.967	205.133	218.3	281.367	587.733	251.167	263.1
Q8BG32	26S proteasome non-ATPase regulatory subunit 11	Psmd11	905.267	885.633	1091.5	1351.13	1582.53	1544.4	1700.13	1450.83
Q99LX0	Parkinson disease protein 7 homolog	Park7	1117.3	997.833	1177.4	1699	2073.23	2265.83	1843.73	1537.37
Q7TQ48	Sarcalumenin	Srl	32.1667	57.7667	57.9	74.8	62.6667	140.367	69.9667	67.1
P70333	Heterogeneous nuclear ribonucleoprotein H2	Hnrnph2	93.75	86.2	112.1	146.05	175.65	104.15	246	188.9
Q07417	Short-chain specific acyl-CoA dehydrogenase, mitochondrial	Acads	523.433	411.633	672.567	610.5	735.8	524.833	551.2	463.1
Q9Z2X1-1	Heterogeneous nuclear ribonucleoprotein F	Hnrnpf	190.8	173.233	241.867	294.267	353.8	461.9	403.833	348.333
Q3UM45	Protein phosphatase 1 regulatory subunit 7	Ppp1r7	155.567	121.333	143.167	128.867	113.467	506.25	134.633	123.333
Q05816	Fatty acid-binding protein 5	Fabp5	522.5	547.767	651.233	893.233	754.5	898.333	710.733	650.5
Q99J77	Sialic acid synthase	Nans	1450.97	1689.93	2062.47	1587.97	1990.97	1688	1968.33	1520.43
Q9D0E1	Heterogeneous nuclear ribonucleoprotein M	Hnrnpm	252.1	257.467	294.467	424.667	424.733	742.133	568.9	611.9
Q64674	Spermidine synthase	Srm	667.8	753.233	772.433	580.55	491.833	242.833	381.733	357.267
Q99L13	3-hydroxyisobutyrate dehydrogenase, mitochondrial	Hibadh	479.233	512.667	584.767	530.433	524.8	328.9	456.633	415.4
Q91W90	Thioredoxin domain-containing protein 5	Txndc5	276.6	245.333	378.533	244.333	314.533	204.933	555.467	440.233
Q8R050	Eukaryotic peptide chain release factor GTP-binding subunit ERF3A	Gspt1	1634.27	1741.23	1904.53	1601.47	1680.97	1372	1485.17	1323.1
Q9DCX2	ATP synthase subunit d, mitochondrial	Atp5pd	1566.1	1744	1024.53	1350.13	1204.83	1387.53	1304.17	1316.27
Q6P5F9	Exportin-1	Xpo1	137.833	139.3	173.4	181	204.667	96.9	271.8	274.6
Q61554	Fibrillin-1	Fbn1	263.433	212.967	238.1	220.533	343.733	440.667	360.467	347.7
Q501J6	Probable ATP-dependent RNA helicase DDX17	Ddx17	299.4	311.667	305.333	789.933	665.4	508.033	712	1078.93
Q9CY58	Plasminogen activator inhibitor 1 RNA-binding protein	Serbp1	1078.23	1207.67	889.933	1729.13	1168.13	944.7	1105.6	1552.43
Q61425	Hydroxyacyl-coenzyme A dehydrogenase, mitochondrial	Hadh	1606.2	1563.8	1642.23	1222.77	1453.8	690.733	1134.33	1030.8
P08071	Lactotransferrin	Ltf	106.133	91.9333	90.1667	86.0667	102.367	223.433	116.333	121.3
P63001	Ras-related C3 botulinum toxin substrate 1	Rac1	621.1	734.4	886.067	884.9	1012.5	1438.97	1005.97	1127.7
O70194	Eukaryotic translation initiation factor 3 subunit D	Eif3d	902.7	822.6	935.067	969.333	1024.4	751.367	855.267	900.3
P47856	Glutamine--fructose-6-phosphate aminotransferase [isomerizing] 1	Gfpt1	568.467	558.967	692.267	1244.23	1141.5	728.167	1174.63	1304.8
Q3U1J4	DNA damage-binding protein 1	Ddb1	325.767	374.167	398.833	466.3	460.267	924.133	509.467	440.267
P51885	Lumican	Lum	546.2	660.2	1040.43	1955.17	2386.17	4900.53	3948.93	3617.07
Q91VR2	ATP synthase subunit gamma, mitochondrial	Atp5f1c	4782.57	3318.43	2149.53	3370.9	5213.57	3318.53	4421.57	3170.27
P47911	60S ribosomal protein L6	Rpl6	11488.4	13325.7	8914.83	12859.5	9489.7	7173.7	8104.33	9872.37
P62082	40S ribosomal protein S7	Rps7	11921.7	9524.1	6808.53	9282	9851.33	7241.2	7521.63	6964.1
Q9JMA1	Ubiquitin carboxyl-terminal hydrolase 14	Usp14	144.067	159	187.267	182.3	183.933	275.967	190.967	171.967
O35744	Chitinase-like protein 3	Chil3	36.55	39.1667	40.0333	58.6333	45.4333	163.567	65.8667	79.2667
Q921F2	TAR DNA-binding protein 43	Tardbp	520	484.067	664.367	594.2	808.067	752.6	1234.27	1021.3
Q61171	Peroxiredoxin-2	Prdx2	1194.8	1259.07	1587.27	1253.6	1676.67	1330.7	2237.73	1879.37
Q62470	Integrin alpha-3	Itga3	60.7333	59.8333	73.8667	135.333	125.2	230.4	155.5	170.5
Q64462	Cytochrome P450 4B1	Cyp4b1	51.7667	66	59.3333	179.333	181.433	760.3	205.9	189.033
Q99L47	Hsc70-interacting protein	St13	1826.33	1848.1	2188.57	1845.33	2177.57	1365.13	2543.27	2167.17
P62751	60S ribosomal protein L23a	Rpl23a	8938.57	10543	6616.8	5802.23	4375.4	2717.5	3740.5	4450.53
Q91YT0	NADH dehydrogenase [ubiquinone] flavoprotein 1, mitochondrial	Ndufv1	1509.6	1370.93	530.567	1641.47	1708.73	1740.53	1588.6	1796.57
O35074	Prostacyclin synthase	Ptgis	128.033	99.3333	132.233	277.633	297	1131.47	499.633	614.7
Q3ULD5	Methylcrotonoyl-CoA carboxylase beta chain, mitochondrial	Mccc2	322.6	516.8	347.033	398.2	203.867	481.733	129.8	385.167
Q8VHE0	Translocation protein SEC63 homolog	Sec63	869.833	917.9	747.733	1138.8	892.233	723.4	926.333	1193.83
P48722	Heat shock 70 kDa protein 4L	Hspa4l	54.1	55.4333	81.5667	107.033	105.067	158.133	128.8	112.4
Q8VEM8	Phosphate carrier protein, mitochondrial	Slc25a3	2426.9	2081.43	885.133	1945.97	1962.53	820.7	2101.9	2205.6
Q8BWY3	Eukaryotic peptide chain release factor subunit 1	Etf1	1076.8	1127	800.733	1269.47	910.533	330.267	869.5	1114.23
Q9WUA2	Phenylalanine--tRNA ligase beta subunit	Farsb	1686.37	1673.17	1463.67	1972.1	1873.07	675.9	1532.2	1560.17
Q8BIJ6	Isoleucine--tRNA ligase, mitochondrial	Iars2	226.167	232.667	326.133	326.233	363.4	347.333	347.7	292.7
Q9Z204-2	Heterogeneous nuclear ribonucleoproteins C1/C2	Hnrnpc	352.8	352.433	355.333	711	642.567	958.633	843.567	953.3
Q8VCM7	Fibrinogen gamma chain	Fgg	193.333	236.433	284	387.933	352.267	982	450.033	592.933
P30999-1	Catenin delta-1	Ctnnd1	349.133	363.4	393.167	384.633	309.967	298.333	538.233	551.433
Q64442	Sorbitol dehydrogenase	Sord	3406.83	2340	2978.6	2297	2752.3	2544.43	2380	1816.1
Q61699	Heat shock protein 105 kDa	Hsph1	136.4	146.067	158.933	207.933	224.867	467.967	209	194.6
Q91YH5-1	Atlastin-3	Atl3	405.333	381.067	429	662.033	635.233	886.967	677.1	636.433
Q61937	Nucleophosmin	Npm1	1699.07	1627.87	1574.73	2807.93	2213.33	3132.73	2341.33	3054.93
Q7M6Y3-5	Phosphatidylinositol-binding clathrin assembly protein	Picalm	71.3667	72.2333	101.6	65.6	68.1333	120.033	89.9333	82.9333
Q64521	Glycerol-3-phosphate dehydrogenase, mitochondrial	Gpd2	186.667	199.8	250.7	244.133	284.233	232.7	312.233	271.933
Q9DC51	Guanine nucleotide-binding protein G(i) subunit alpha	Gnai3	132.8	90.8333	116	118.8	173.9	224.933	151.233	128.8
Q8BG05	Heterogeneous nuclear ribonucleoprotein A3	Hnrnpa3	362.167	348.033	341.3	484.867	494.567	852	689.667	643.733
P61164	Alpha-centractin	Actr1a	153.067	166.433	165.9	201.9	217.867	182.367	205.633	194.333
P21981	Protein-glutamine gamma-glutamyltransferase 2	Tgm2	47.6333	164.2	64.8667	150.5	101.033	168.567	128.2	329.233
P97384	Annexin A11	Anxa11	368.167	316.067	425.333	392.6	453.233	688	557.3	476.9
Q9CZX8	40S ribosomal protein S19	Rps19	9131.7	9182.5	6595.17	10455.6	7480.23	4472.2	6222.57	7722.47
Q9CZ30-1	Obg-like ATPase 1	Ola1	3081.33	3280.5	2846.47	3360.1	3476.43	3025.6	2852.7	2634.43
P35979	60S ribosomal protein L12	Rpl12	5526.77	6301.83	4327.03	7327.2	5404.4	3410.17	4516.37	5635.27
Q8BJY1	26S proteasome non-ATPase regulatory subunit 5	Psmd5	218.6	180.733	200.6	255.933	307.4	490.2	312.167	271.2
P62242	40S ribosomal protein S8	Rps8	5941.83	5501.77	3979.1	4496.03	3564.73	1578.5	3273.7	3553.2
P16331	Phenylalanine-4-hydroxylase	Pah	990.133	1074.07	931.667	830.033	933.967	254.3	223.933	244.5
P63158	High mobility group protein B1	Hmgb1	266.867	695.233	166.733	1224.43	194.7	367.267	333.733	1518.17
Q01405	Protein transport protein Sec23A	Sec23a	130.3	111.7	108.633	69.4333	88.0667	99.8	136.2	100
P28843	Dipeptidyl peptidase 4	Dpp4	124.067	115.833	120	190.933	300.967	1339.3	508.033	452.767
Q9Z1F9	SUMO-activating enzyme subunit 2	Uba2	76.2	76.6	122.467	235.467	247.767	580.167	311	265.7
Q9D6R2	Isocitrate dehydrogenase [NAD] subunit alpha, mitochondrial	Idh3a	934.133	1002.3	1354.97	1053.57	1087.5	1147.27	1244.63	914
Q9D379	Epoxide hydrolase 1	Ephx1	614.933	444.433	597	932	946.333	608.4	1304.53	1176.3
Q91ZJ5-1	UTP--glucose-1-phosphate uridylyltransferase	Ugp2	401.067	369.867	389.033	650.167	675.367	1505.23	879.467	814.367
P62960	Y-box-binding protein 1	Ybx1	438.167	428.8	458.2	625.433	611.233	738.533	397.267	416.933
P19324	Serpin H1	Serpinh1	253.667	264.533	227.8	600.667	476.567	1511.5	1543.13	2184.7
Q9D1D4	Transmembrane emp24 domain-containing protein 10	Tmed10	3922.43	3621.2	2237.63	2432.9	2641.33	1550.7	2455.37	2302.43
Q08642	Protein-arginine deiminase type-2	Padi2	744.5	631.533	559.233	202.533	309.733	211.1	68.0333	48.0667
Q9Z1N5	Spliceosome RNA helicase Ddx39b	Ddx39b	265.733	441.367	478.8	448.8	388.033	220.167	388.8	565.133
P09528	Ferritin heavy chain	Fth1	1097.5	782.167	1241	1295.9	1735.57	3972.93	3589.83	2831.4
Q61704	Inter-alpha-trypsin inhibitor heavy chain H3	Itih3	58.9333	71	212.633	246.867	229.8	1229.6	400.567	405.167
O89079	Coatomer subunit epsilon	Cope	820.2	849.233	940.867	522.967	545.8	198.067	405.4	456.167
Q3B7Z2	Oxysterol-binding protein 1	Osbp	423.767	454.367	572.067	805.067	700.733	928.533	674.2	767.6
Q9WVE8	Protein kinase C and casein kinase substrate in neurons protein 2	Pacsin2	822.633	865.933	749.733	876.833	892.1	508.2	635.533	768.133
Q8BH59	Calcium-binding mitochondrial carrier protein Aralar1	Slc25a12	603	513.3	210.033	350.8	408.3	213.167	412.567	368
Q922J3-1	CAP-Gly domain-containing linker protein 1	Clip1	80.9	70.9667	108.267	116.3	122.167	78.0333	127.667	107.633
P21107	Tropomyosin alpha-3 chain	Tpm3	4.8	16.1	10.8	71.7	37.2	125	53.9	154.7
Q8CIN4	Serine/threonine-protein kinase PAK 2	Pak2	305.533	305	394.633	362.567	437.7	629.7	511.067	420.767
P07146	Anionic trypsin-2	Prss2	7976.53	4820.6	7600.37	3017.63	4261.97	1065.7	4131.33	2724.17
Q8BI84-1	Transport and Golgi organization protein 1 homolog	Mia3	273.667	323.5	266.1	428.867	328.767	346.2	343.633	395.167
Q9Z1D1	Eukaryotic translation initiation factor 3 subunit G	Eif3g	298.3	342.933	392.6	560.467	497.7	968.367	415.7	446.067
Q9CVB6	Actin-related protein 2/3 complex subunit 2	Arpc2	541.1	568.433	641.433	584.833	614.067	266.933	858.767	828.7
Q9DCH4	Eukaryotic translation initiation factor 3 subunit F	Eif3f	1641.37	1692.03	1893.47	1249.67	1297.07	609.233	1136.33	1142.4
Q99P72-2	Reticulon-4	Rtn4	188.133	201.767	414.8	569.1	601.633	1093.07	819.667	710.933
Q62151-3	Advanced glycosylation end product-specific receptor	Ager	148.567	122.3	194.333	307	307.6	445.8	415.1	370.6
Q9D1M7	Peptidyl-prolyl cis-trans isomerase FKBP11	Fkbp11	5112.37	5612.93	3261.6	3376.43	2532.03	1781	2728.87	2858.03
E9Q7G0	Nuclear mitotic apparatus protein 1	Numa1	78.6667	74.1333	101.967	249.067	189.133	381.033	207.7	266.633
Q6P4T2	U5 small nuclear ribonucleoprotein 200 kDa helicase	Snrnp200	65.8	91	96.4667	96.4333	67.1333	223.333	67.6333	122.633
P58774-2	Tropomyosin beta chain	Tpm2	122.667	131.633	117.833	934.9	485.8	1012.07	379.2	497.933
P54728	UV excision repair protein RAD23 homolog B	Rad23b	294.733	371.967	400.433	165.7	193.067	263.967	223.267	174.533
Q99LF4	RNA-splicing ligase RtcB homolog	Rtcb	1267.77	1513.87	1301.13	3108.93	2448.03	2054.1	2019.97	2600.77
P14602	Heat shock protein beta-1	Hspb1	115.3	140.833	162.133	543.533	583.967	2974.3	765.067	974.733
P46978	Dolichyl-diphosphooligosaccharide--protein glycosyltransferase subunit STT3A	Stt3a	3195.53	2810.8	1633.57	1786.5	1502.6	1376.83	1754.43	1846.93
O08795-1	Glucosidase 2 subunit beta	Prkcsh	668.033	696.333	893.933	1239	1372.67	2361.03	1475.03	1237.47
Q99JX4	Eukaryotic translation initiation factor 3 subunit M	Eif3m	1060.9	1148.53	1241.03	1058.5	1145.77	191.067	660.233	969.833
P84228	Histone H3.2	H3c2	32.8	426.2	24.6	2.05	0	3.3	0	30.15
P05132-1	cAMP-dependent protein kinase catalytic subunit alpha	Prkaca	174.833	155.7	172.967	182.533	222	341.167	223	200.9
Q9QZ85	Interferon-inducible GTPase 1	Iigp1	75.55	61.05	196.45	199.65	202.8	422.55	440.5	213.85
O08677-2	Kininogen-1	Kng1	160.233	209.4	376.367	545.8	676.633	1620.17	598.6	605.4
Q8R016	Bleomycin hydrolase	Blmh	531.433	631.633	681.8	414.467	388.933	497.233	440.033	461.933
Q9WUA3-1	ATP-dependent 6-phosphofructokinase, platelet type	Pfkp	83.2667	74.1333	92.0667	85.6667	109.5	102.133	155.833	110.867
Q80W21	Glutathione S-transferase Mu 7	Gstm7	96	86.1	122.3	0	0	0	4.3	0
P62843	40S ribosomal protein S15	Rps15	1221.4	1439.83	982.267	1357.87	937.333	858.567	870.5	1020.8
Q8VCN5	Cystathionine gamma-lyase	Cth	1841	1228.23	984.7	753.3	862.967	568.433	436.9	530.967
Q9DBL1	Short/branched chain specific acyl-CoA dehydrogenase, mitochondrial	Acadsb	436	396.3	448.167	349.467	403.733	386.767	365.667	336.267
P46664	Adenylosuccinate synthetase isozyme 2	Adss2	279.8	258.867	300.667	348.567	489.6	395.167	434.467	369.767
P62334	26S proteasome regulatory subunit 10B	Psmc6	812	668.433	877.167	1244.83	1397.27	2550.6	1453.4	1230.7
Q8BML9	Glutamine--tRNA ligase	Qars1	680.233	672.333	810.5	704.133	734.333	773.5	608.6	543.833
P27005	Protein S100-A8	S100a8	43.4	25.3	42.6	48.5	57.65	57.25	70.3	70.85
P42669	Transcriptional activator protein Pur-alpha	Pura	665.8	720.2	729.967	611.667	696.8	1024.33	644.767	580.833
Q80X76	Serine protease inhibitor A3F	Serpina3f	7.9	7.35	14.5	43.1	41.4	158.4	74	73.4
Q6ZWV3	60S ribosomal protein L10	Rpl10	4779.37	5642.97	3743.47	4447.2	3163.77	1290.37	2557.1	3152.47
P31725	Protein S100-A9	S100a9	73.1333	63.4667	109.2	159.267	140.433	362.4	171.767	275.333
Q62159	Rho-related GTP-binding protein RhoC	Rhoc	43.2	19.25	23.95	20.85	26.85	8.9	57.2	45.85
Q8K1B8	Fermitin family homolog 3	Fermt3	111	62.4333	119.1	176.267	194.633	294.367	308.733	225.3
Q8BGD9	Eukaryotic translation initiation factor 4B	Eif4b	516.1	575	595.067	864.233	689.833	748.667	454.667	515.3
P62983	Ubiquitin-40S ribosomal protein S27a	Rps27a	2648.9	2307.5	2376.03	2637.8	3355.23	6168.47	3841.97	3470.87
O54988-1	STE20-like serine/threonine-protein kinase	Slk	36.3667	48.4	60.1667	75.6333	55.9667	95.4	52.2333	88.2
P53810	Phosphatidylinositol transfer protein alpha isoform	Pitpna	283.933	286	353.833	402.533	408.567	633.167	486.1	465.5
Q08091	Calponin-1	Cnn1	173.333	132.2	210.6	578.6	308.267	328.733	305.867	291.833
P13541	Myosin-3	Myh3	14.8	68.6	105.7	166.6	31.6	15.9	41.9	136.9
O54931-1	A-kinase anchor protein 2	Akap2	87.5333	92.1667	90.7667	263.2	188.167	508.967	253.1	235.267
P47740	Aldehyde dehydrogenase family 3 member A2	Aldh3a2	842.633	947.033	804.6	799.567	715.2	362.067	864.467	806.967
Q99JI4	26S proteasome non-ATPase regulatory subunit 6	Psmd6	411.2	381	467.933	512.933	617.3	600.233	637.733	516.333
Q9EPC1	Alpha-parvin	Parva	148.467	190.2	177.133	415.667	266.3	563.433	231.967	362.6
P51660	Peroxisomal multifunctional enzyme type 2	Hsd17b4	77.4333	63.4333	60.3	170.233	130.133	242.6	202.7	269.8
P70296	Phosphatidylethanolamine-binding protein 1	Pebp1	836.8	1099.1	1215.03	1076.27	1264.43	678.867	2134.4	1557.57
Q6P8J7	Creatine kinase S-type, mitochondrial	Ckmt2	12.7	21	30.15	40.75	47.55	60.85	36.4	36.3333
Q9EP69	Phosphatidylinositide phosphatase SAC1	Sacm1l	547.967	564.867	503.6	603.567	587.133	445.5	558.833	502.9
Q9Z0E6	Guanylate-binding protein 2	Gbp2	83.4667	77.8667	125.8	241.9	271.367	631.633	334.1	318
P62245	40S ribosomal protein S15a	Rps15a	10019.1	6348.33	4062.07	6807.3	8317.67	3829.23	4611.87	5214.97
P62717	60S ribosomal protein L18a	Rpl18a	6418.8	7694.43	4601.93	4819.43	3722.33	1513.1	3307.13	3634.37
Q91Z53	Glyoxylate reductase/hydroxypyruvate reductase	Grhpr	438.967	347.7	370.867	430.467	552.933	1407.1	387.367	315.533
P35486	Pyruvate dehydrogenase E1 component subunit alpha, somatic form, mitochondrial	Pdha1	665.6	502.967	625.1	630.333	718.733	395.033	718.367	523.767
P16045	Galectin-1	Lgals1	1936.2	1893.5	2853.3	2021.53	2663.93	2009.57	5347.27	4456.63
Q3UPH1	Protein PRRC1	Prrc1	1306.2	1221.8	1420.23	1264.63	1547.07	229.9	1235.2	931.933
Q61599	Rho GDP-dissociation inhibitor 2	Arhgdib	59.1667	43.3333	75.4667	577.567	806.867	1628.93	508.167	513.733
Q04857	Collagen alpha-1(VI) chain	Col6a1	130.933	121.2	71.6333	626.867	132.933	159.633	264.633	1550.87
Q9D172	Glutamine amidotransferase-like class 1 domain-containing protein 3A, mitochondrial	Gatd3a	982.433	1096.47	1274.8	972.567	1038.63	937.267	972	745.233
P06801	NADP-dependent malic enzyme	Me1	62.7	66.4333	91.6	390.333	408.733	455.167	470.867	340.967
G5E829	Plasma membrane calcium-transporting ATPase 1	Atp2b1	17.5667	18.2	20.5333	25.9333	25.6	119.75	45.0333	43.9333
Q66JS6	Eukaryotic translation initiation factor 3 subunit J-B	Eif3j2	852	974.3	1065.73	1138.73	1112.93	1000.73	811.433	840.933
P47753	F-actin-capping protein subunit alpha-1	Capza1	123.167	139.3	164.933	268.867	225.733	481.8	266.1	316.467
Q9WV80	Sorting nexin-1	Snx1	95.8333	87.8	129.9	167.433	152.733	270.433	202.7	218.433
P57776-1	Elongation factor 1-delta	Eef1d	2325.03	2564.57	2312.87	2842.53	1651.2	483.533	1155.37	2515.07
Q9CZJ2	Heat shock 70 kDa protein 12B	Hspa12b	68.7	92.3333	78.3333	185.7	137.833	259.833	158.7	235.533
P47955	60S acidic ribosomal protein P1	Rplp1	3401.8	3064.1	2200.13	2007.8	1450.23	193.533	1763.37	1615.67
B2RSH2	Guanine nucleotide-binding protein G(i) subunit alpha-1	Gnai1	40.4	37.9	44.4	50.7	82.2	148.6	64.8	36.5
Q60930	Voltage-dependent anion-selective channel protein 2	Vdac2	3153.07	2229.4	1085.63	2818	2684.57	1855.2	2617.97	2919.1
Q9D7P7	Chloride intracellular channel protein 3	Clic3	44.0667	69.6333	52.3667	128.833	96.6333	558.833	122.267	106.533
P62849-1	40S ribosomal protein S24	Rps24	2896.33	3673.43	2504.9	3418.8	2368.2	1306.8	2266.07	2578.2
Q8JZN5	Complex I assembly factor ACAD9, mitochondrial	Acad9	437.333	429.133	522.6	432.167	488.533	474.5	554.867	491.233
Q7TMB8-1	Cytoplasmic FMR1-interacting protein 1	Cyfip1	169.367	175.533	172.2	313.5	171.9	124.733	206.433	407
P28656	Nucleosome assembly protein 1-like 1	Nap1l1	200.3	222.267	266.067	15.7333	17.9333	83.5	48.6667	28.6333
Q6Q477	Plasma membrane calcium-transporting ATPase 4	Atp2b4	17.6333	16.7333	22.1333	46.6	38.6667	80.1333	59.7667	65.6333
P27612	Phospholipase A-2-activating protein	Plaa	71.1	62.1333	87.1	141.667	174.833	360.567	174.467	148.967
P70670	Nascent polypeptide-associated complex subunit alpha, muscle-specific form	Naca	765	801.767	690.533	402.2	430.7	180.033	367.933	392.433
A2AQ07	Tubulin beta-1 chain	Tubb1	18.0333	9.13333	14.1	28.6	21	14.7	17.5667	18
Q9DAW9	Calponin-3	Cnn3	84.9	92.9	116.9	153.033	174.767	139	262.867	248.933
P35505	Fumarylacetoacetase	Fah	930.767	776.433	840.333	988.667	1145.57	697.467	936.133	766.967
P13597-1	Intercellular adhesion molecule 1	Icam1	83.0333	80.7667	110.633	257.6	262.767	471.033	285.5	261.2
P62137	Serine/threonine-protein phosphatase PP1-alpha catalytic subunit	Ppp1ca	49.8	40.9667	50.5	91.3333	96.8667	184.333	106.6	104.967
Q6A028	Switch-associated protein 70	Swap70	124.6	32.4667	51.1667	79.8	81.4	190.733	109.933	85.1667
Q9CQC6	Basic leucine zipper and W2 domain-containing protein 1	Bzw1	257.3	250.567	262.233	283	274.067	267.333	317.633	291.933
Q64213	Splicing factor 1	Sf1	137.433	86.2	100.1	147.633	183.167	212.533	203.633	192.967
P25911-1	Tyrosine-protein kinase Lyn	Lyn	34	33.8	36.5	23.5333	27.5667	57.3	50.7	41.7
P47757-4	F-actin-capping protein subunit beta	Capzb	815.9	945.467	1009.8	1064.2	1030.03	1178.93	1140.27	1272.53
Q8R5C5	Beta-centractin	Actr1b	24.7	28.6	20.1	3.9	0	8.4	0	0
P23492	Purine nucleoside phosphorylase	Pnp	340.367	321.5	405.267	221.5	306	703.433	561.467	419.633
P61089	Ubiquitin-conjugating enzyme E2 N	Ube2n	1229.17	1288.07	1569.7	1624.6	1729.3	2482.8	1874.97	1634.5
Q9CS42	Ribose-phosphate pyrophosphokinase 2	Prps2	170.933	151.733	222.533	91.0667	89.0667	37.5333	66.1333	56.2
Q99JR1	Sideroflexin-1	Sfxn1	339.467	295	155.067	279.5	294.2	384.433	336.433	350.3
Q9D2G2-1	Dihydrolipoyllysine-residue succinyltransferase component of 2-oxoglutarate dehydrogenase complex, mitochondrial	Dlst	779.433	345.033	494.8	616.133	1172.13	778.2	814.3	449.8
Q8K4Z5	Splicing factor 3A subunit 1	Sf3a1	112.833	117.767	137.3	255.467	204.033	248.967	233.9	306.367
P62301	40S ribosomal protein S13	Rps13	6605.5	7438.8	5004.07	5725.63	4368.13	2119.2	3554.6	4416.8
P68037	Ubiquitin-conjugating enzyme E2 L3	Ube2l3	560	552.667	655.2	700	858.567	959.833	885.233	746.333
P70398	Probable ubiquitin carboxyl-terminal hydrolase FAF-X	Usp9x	194.05	141.65	195.55	248.4	284.15	171.35	239.7	220.7
Q9R112	Sulfide:quinone oxidoreductase, mitochondrial	Sqor	179.2	217.8	148.133	143.767	111.3	166.3	130.033	141.4
P62141	Serine/threonine-protein phosphatase PP1-beta catalytic subunit	Ppp1cb	109.95	98.65	73.7	24.9	25.95	40.15	33.4	34.35
Q8C0C7	Phenylalanine--tRNA ligase alpha subunit	Farsa	570.233	609.033	566.633	820.333	716.533	346.267	538.2	620.267
Q99NB9	Splicing factor 3B subunit 1	Sf3b1	183.833	148.767	182	398.3	297.833	1325.9	369.433	367.8
Q9DB05	Alpha-soluble NSF attachment protein	Napa	271.733	287.3	287.367	101.2	107.167	102.067	200.5	153.933
P32067	Lupus La protein homolog	Ssb	558.9	540.467	558.8	912.7	800.133	761.2	989.567	1110.5
O70435	Proteasome subunit alpha type-3	Psma3	525.733	554.033	738.867	516.633	681.467	632.2	842.6	645.5
Q9DBC7	cAMP-dependent protein kinase type I-alpha regulatory subunit	Prkar1a	111.033	122.4	133.567	148.533	166.233	189.833	149.467	165.433
Q80UM7	Mannosyl-oligosaccharide glucosidase	Mogs	840.767	808.067	499.9	613.9	438.467	321.433	561.7	562.1
Q9JMH6-1	Thioredoxin reductase 1, cytoplasmic	Txnrd1	265.467	245.167	324.367	361.2	333.167	575.033	410.333	372.933
O35685	Nuclear migration protein nudC	Nudc	638.667	633.1	808.3	1129.37	1299.97	2372.93	1633.03	1392.07
P48193	Protein 4.1	Epb41	54.4	86.5667	85.8333	142.1	99.4	152	122.433	203.333
Q99LD8	N(G),N(G)-dimethylarginine dimethylaminohydrolase 2	Ddah2	37.6	34.4667	48.4	92.7333	98.9667	260.7	134.4	120.367
Q9CPR4	60S ribosomal protein L17	Rpl17	4097.73	2831.17	2979.77	3083.4	2425.23	868.067	1174.9	1501
P97447-1	Four and a half LIM domains protein 1	Fhl1	78.4	81.5667	97.3333	355.4	237.833	320.567	226.767	316.2
Q9CQM9	Glutaredoxin-3	Glrx3	913.533	926.733	1147.27	1116.73	1207.13	1612.07	1262.9	1109.2
Q8BVE3	V-type proton ATPase subunit H	Atp6v1h	274.933	270.767	276.633	364.267	411.2	348.233	396.067	380.4
O88587-1	Catechol O-methyltransferase	Comt	210.7	183.233	216.3	319.8	396.667	664.867	496.367	477.1
Q9WVJ2	26S proteasome non-ATPase regulatory subunit 13	Psmd13	515.367	512.9	643.267	623.167	799.833	893.233	781.767	714.7
Q62087	Serum paraoxonase/lactonase 3	Pon3	431.9	427.733	512.033	379	467.033	468.567	445.767	382.9
P62267	40S ribosomal protein S23	Rps23	4143.57	4637.7	2872.2	2334.17	1823.37	1466.8	1632.9	1834.37
Q9QUM9	Proteasome subunit alpha type-6	Psma6	581.467	546.833	727	608.867	746.267	690.5	790.8	695.033
P09671	Superoxide dismutase [Mn], mitochondrial	Sod2	1117.97	996.033	1130.17	1453.6	1630.6	1216.67	1389.67	1143.73
Q9R0N0	Galactokinase	Galk1	449.267	431.567	453.233	616.9	727.3	537.833	603.967	543.4
Q9QXF8	Glycine N-methyltransferase	Gnmt	1198.33	1009.67	1086.4	546.267	788.6	296.933	299.167	301.5
P01865-1	Ig gamma-2A chain C region, membrane-bound form	Igh-1a	22.7	18.3	83.2667	104.1	100.1	79.0333	238.333	130.767
P70336-1	Rho-associated protein kinase 2	Rock2	34.75	30.55	39.35	111.1	109.6	329.4	74.35	156.2
Q922U2	Keratin, type II cytoskeletal 5	Krt5	717.067	1174.3	1162.13	1593.93	1192.8	4132.6	2329.1	1829.07
P39447	Tight junction protein ZO-1	Tjp1	50.7333	60	55.9333	219.867	177.1	171.867	145.467	198.467
Q91V64	Isochorismatase domain-containing protein 1	Isoc1	184.9	184.267	208.2	296.6	369.367	347.067	382.967	328.333
P35276	Ras-related protein Rab-3D	Rab3d	878.067	852.4	1375.6	1142.33	1292.83	587.367	956.033	987.433
Q6PB66	Leucine-rich PPR motif-containing protein, mitochondrial	Lrpprc	337.5	338.167	429.633	570.6	619	1155.37	630	636.433
Q9WUM4	Coronin-1C	Coro1c	278.4	264.133	234.033	395.867	279.133	244.667	391.033	506.133
Q99020	Heterogeneous nuclear ribonucleoprotein A/B	Hnrnpab	682.867	657.467	836.967	681.5	635.3	1041.8	990.067	972.333
Q9QYC0-1	Alpha-adducin	Add1	31.3333	25.3333	31.5	131.467	140.667	190.733	147.367	199.233
P12791-2	Cytochrome P450 2B10	Cyp2b10	78	78.3	94.8	172.767	209.2	276.533	210.967	241.3
Q5SWU9-1	Acetyl-CoA carboxylase 1	Acaca	77.1333	66.1667	65.6333	381.833	294	613.067	196.2	193.7
P63005-1	Platelet-activating factor acetylhydrolase IB subunit alpha	Pafah1b1	213.433	222.233	269.633	259.9	292.667	224.333	303.867	265.567
P61202-1	COP9 signalosome complex subunit 2	Cops2	558.967	550.8	640	417.433	503.667	543.467	532.767	480.333
Q9DBP5	UMP-CMP kinase	Cmpk1	1711.03	2151.1	2371.67	1577.23	1881.1	1985	1818.97	1428.97
Q3V0K9	Plastin-1	Pls1	94.1333	87.4333	112.067	116.767	121.467	74.9333	141.1	121.667
P62835	Ras-related protein Rap-1A	Rap1a	34.0333	31.3667	39.0667	50.0667	22.8333	55.8	25.3667	27.7333
Q78ZA7	Nucleosome assembly protein 1-like 4	Nap1l4	233.133	321.367	362.533	200.2	216.867	275.633	251.233	231.2
P31230	Aminoacyl tRNA synthase complex-interacting multifunctional protein 1	Aimp1	1077.47	1235.4	1281.5	947.9	1138.03	377.033	879.633	834.733
Q60668-1	Heterogeneous nuclear ribonucleoprotein D0	Hnrnpd	267.133	281.133	274	552.867	562.967	1006.6	659.767	650.067
P62918	60S ribosomal protein L8	Rpl8	1218.87	1609.43	1019.83	966.7	920.033	1129.77	787.1	902.533
P61161	Actin-related protein 2	Actr2	278.933	251.833	276.767	380.9	384.733	594.8	582.667	471.7
Q8C1B7	Septin-11	Septin11	38.15	45.45	17	75.25	33.5	50.95	82.45	128.2
Q8BLF1	Neutral cholesterol ester hydrolase 1	Nceh1	566.833	537.833	777.6	917	1027.13	977.467	908.3	720.867
Q9D7X3	Dual specificity protein phosphatase 3	Dusp3	166.8	220.633	194.667	252.4	285.2	531.6	360.067	308.067
Q8CHT0	Delta-1-pyrroline-5-carboxylate dehydrogenase, mitochondrial	Aldh4a1	505.5	531.233	551.033	479.433	548.1	387.633	307.567	321.367
O54774	AP-3 complex subunit delta-1	Ap3d1	171.8	188.433	199.033	298	179	543.533	167.567	253.333
Q9CYR6	Phosphoacetylglucosamine mutase	Pgm3	347.567	304.9	377.867	416.767	470.7	658.133	513.367	411.3
P97315	Cysteine and glycine-rich protein 1	Csrp1	367.967	308.5	331.8	449	432.333	301.067	346.9	337.5
P35278	Ras-related protein Rab-5C	Rab5c	92.3	92.5	108.267	57.3	65.1667	63.7667	61.0333	61.4667
P54822	Adenylosuccinate lyase	Adsl	164.5	164.7	221.4	266.967	286.533	455.867	289.633	254.5
Q9D8U3	Endoplasmic reticulum resident protein 27	Erp27	3684.37	3543.9	3988.97	2841.43	3719.33	1168.2	2411.83	1891.2
Q07076	Annexin A7	Anxa7	637.8	456.5	651.367	1044.53	1318.57	718.233	1866.97	1527.5
Q99L04	Dehydrogenase/reductase SDR family member 1	Dhrs1	260.233	206.233	262.233	270.033	288.533	278.133	251.8	234.767
Q9JHR7	Insulin-degrading enzyme	Ide	359.4	362.733	490.267	657.767	679.433	723.2	598.167	548.733
P01872-1	Immunoglobulin heavy constant mu	Ighm	132.033	118.2	217.3	572.5	595.667	2070.53	1132.87	1925.17
Q61166	Microtubule-associated protein RP/EB family member 1	Mapre1	210.067	211.8	188.267	319.533	222.067	167.467	296.067	407.1
P08228	Superoxide dismutase [Cu-Zn]	Sod1	2409.5	1591.27	1563.97	2661.9	2913.07	4495.57	3925.8	3128.6
Q9D7G0	Ribose-phosphate pyrophosphokinase 1	Prps1	157.8	167.2	216.2	84.0667	91.5667	40.9667	120.967	124.633
Q9D7N9	Adipocyte plasma membrane-associated protein	Apmap	497.533	517.733	539.9	556.467	694.9	455.567	598	492.267
Q9DC07-1	LIM zinc-binding domain-containing Nebulette	Nebl	30.0667	19.0667	36.1333	61.9333	58.4667	111.267	70.2	54.9
Q6ZWN5	40S ribosomal protein S9	Rps9	8449.3	8936.23	6151.87	6796.03	5352.07	2718.17	5123	5568.23
Q922Q4	Pyrroline-5-carboxylate reductase 2	Pycr2	138.1	159	186.567	155.267	135.1	109.2	100.533	116.7
Q08093	Calponin-2	Cnn2	44.8	43.4667	69.5333	294.867	271.667	449.433	222.533	234.5
O08547	Vesicle-trafficking protein SEC22b	Sec22b	1651.6	1602.1	1105	1248.13	1323	535.7	1336.7	1394.13
O70400	PDZ and LIM domain protein 1	Pdlim1	226.567	250.567	332.1	496.633	392.167	696.067	469.667	477.167
O55222	Integrin-linked protein kinase	Ilk	261.567	279.033	242.633	540.6	290.633	324.2	304.8	645.967
P42567-1	Epidermal growth factor receptor substrate 15	Eps15	53.1	49.9667	71.5333	57	62.8667	178.167	75.5	70.4
P97461	40S ribosomal protein S5	Rps5	1450.7	1996.73	1241.73	679.7	613.8	684.4	535.033	624.733
P05201	Aspartate aminotransferase, cytoplasmic	Got1	550.833	514.6	673.967	619.267	776.933	982.667	781.867	595.633
Q9CXI5	Mesencephalic astrocyte-derived neurotrophic factor	Manf	1525.3	2228.6	1529.2	1334.8	917.167	239.467	791.9	1125.83
Q9CXW4	60S ribosomal protein L11	Rpl11	1875.87	1532.93	1370	1948.47	1561.87	439.033	1145.5	1468.5
P47857	ATP-dependent 6-phosphofructokinase, muscle type	Pfkm	117.433	82.9333	96.1	151.7	145.933	88.9	142.733	133.733
O35887	Calumenin	Calu	216.567	232.633	278.133	312.4	391.733	998.633	622.7	450.3
Q62418	Drebrin-like protein	Dbnl	59.6	85.2333	82.5	114.6	148.833	244.067	154.633	152.4
Q62393-1	Tumor protein D52	Tpd52	503.533	493.367	568.167	200.733	408.85	116.1	297.833	342.55
Q9WTP6-1	Adenylate kinase 2, mitochondrial	Ak2	1543.33	1572.93	2088.43	2699.97	2874.37	2615.37	2367.6	1925.2
P49312-1	Heterogeneous nuclear ribonucleoprotein A1	Hnrnpa1	58.1667	51.1333	62.2333	53.9667	70.1667	129.9	98.5667	88.5
Q3TZZ7-1	Extended synaptotagmin-2	Esyt2	59.45	60.85	59.25	42.25	52.95	202	113.75	72.1
P84096	Rho-related GTP-binding protein RhoG	Rhog	46.3	45.0667	56.3667	137.3	154.2	602.5	185.567	177.367
P27046	Alpha-mannosidase 2	Man2a1	411.267	343.6	312.8	144.8	229.85	97.3	216.833	308.6
Q8R1Q8	Cytoplasmic dynein 1 light intermediate chain 1	Dync1li1	273.167	261.8	313.2	428.633	453.167	246.333	400.033	351.767
Q3ULJ0-1	Glycerol-3-phosphate dehydrogenase 1-like protein	Gpd1l	443.6	430.567	624.3	619.267	688.533	489.267	598.067	465.933
Q9D8U8	Sorting nexin-5	Snx5	305.567	292.267	375.9	758.433	744.867	837.367	788.9	902.367
O55023	Inositol monophosphatase 1	Impa1	295.467	299.067	394.867	661.633	772.6	1058.83	789.033	778.9
O35129	Prohibitin-2	Phb2	599.967	501.9	205.867	751.7	746.133	585.5	885.367	1022.67
O54865	Guanylate cyclase soluble subunit beta-1	Gucy1b1	38.1	50.9333	52.8667	103.567	108.333	320.9	160.833	136.767
P24472	Glutathione S-transferase A4	Gsta4	174.033	147.7	140.333	119.067	166.967	518.567	287.7	247.933
P50096	Inosine-5-monophosphate dehydrogenase 1	Impdh1	103.133	169.733	212.833	338.333	232.233	352.767	182.7	251.2
P47754	F-actin-capping protein subunit alpha-2	Capza2	113.7	107.3	109.5	164.433	164.667	192.967	186.5	194.967
Q9CRB6	Tubulin polymerization-promoting protein family member 3	Tppp3	175.233	179.6	211.933	401.9	408.333	703.4	450.233	431.033
P46638	Ras-related protein Rab-11B	Rab11b	36.1	25.3667	34.6	52	67.9333	107.967	78.6667	62.3667
Q61081	Hsp90 co-chaperone Cdc37	Cdc37	374.367	386.4	461.1	391.867	472.333	306.6	628.367	568.1
Q3TW96-1	UDP-N-acetylhexosamine pyrophosphorylase-like protein 1	Uap1l1	572	404.433	509.133	426.233	631.933	800.267	703.767	509.867
P62889	60S ribosomal protein L30	Rpl30	3277	3413.3	2232.87	1980.5	1785.43	687.967	1368.3	1535.67
Q9DCM2	Glutathione S-transferase kappa 1	Gstk1	292.533	321.9	348.033	191.933	160.233	418	130.033	167.767
Q9CPU0	Lactoylglutathione lyase	Glo1	409.5	417.333	514.9	818.567	1369.2	582.267	744.233	598.667
Q9CY50	Translocon-associated protein subunit alpha	Ssr1	4888.43	5695.83	3608.03	1937.13	1675.3	454.633	1921.7	1948.43
P62281	40S ribosomal protein S11	Rps11	5562.37	6379.63	4667.73	5724.5	4235.27	3276.83	3720.47	4217.87
Q91VC4	Plasmalemma vesicle-associated protein	Plvap	107.6	124.6	129.4	257.733	224.433	324.267	322.867	300.4
P35293	Ras-related protein Rab-18	Rab18	184.833	187.467	239.833	302.733	292	259.1	319.7	297.433
P01902	H-2 class I histocompatibility antigen, K-D alpha chain	H2-K1	69.55	65.2667	77.4333	256.067	345.233	756.9	576.367	458.033
O08663	Methionine aminopeptidase 2	Metap2	496.367	495.1	569.767	558.2	521.467	349.567	481.767	494.833
Q9D1Q6	Endoplasmic reticulum resident protein 44	Erp44	971.033	970.2	1123.27	235.7	328.567	178.067	477.467	379.9
Q8BTZ7	Mannose-1-phosphate guanyltransferase beta	Gmppb	365.9	470	545.1	471.333	527.2	560.367	410.467	435.367
P45878	Peptidyl-prolyl cis-trans isomerase FKBP2	Fkbp2	1076.8	1183.57	1208.43	1333.27	1214.6	720.3	934.667	981.067
Q64475	Histone H2B type 1-B	H2bc3	1427.47	13316.8	1360.63	3045.4	1491.6	2256	1892.1	27776.9
P46735-1	Unconventional myosin-Ib	Myo1b	83.4	138.833	121.833	197.933	117.767	174.867	157.833	258.6
Q99L20	Glutathione S-transferase theta-3	Gstt3	727.5	524.333	544.9	513.067	643.5	189.467	561.9	443.033
Q9D1M0	Protein SEC13 homolog	Sec13	633.533	556.133	662.2	848.533	947.833	578.4	641.667	685.3
Q8K0C5	Zymogen granule membrane protein 16	Zg16	3734.83	2660.7	4675.37	856.967	1064	210.667	1059.87	1479.17
Q6PDL0	Cytoplasmic dynein 1 light intermediate chain 2	Dync1li2	114.2	110.633	145.3	201.567	216.367	228.867	231.733	192.433
P62897	Cytochrome c, somatic	Cycs	1739.17	2435.1	1861.27	1228.2	1053.5	182.7	1609.4	1484.27
P53994	Ras-related protein Rab-2A	Rab2a	555.567	498.767	785.733	820.6	860.833	838.267	814.167	704.333
Q8R2Y2-1	Cell surface glycoprotein MUC18	Mcam	40.7667	43.5333	57.9	117.467	93.7667	161.8	162.5	125.433
P47199	Quinone oxidoreductase	Cryz	200.767	199.867	216.3	229.267	264.267	210.9	381.533	284.133
Q61029	Lamina-associated polypeptide 2, isoforms beta/delta/epsilon/gamma	Tmpo	64.8333	130.267	51.9333	201.833	138.133	179.233	190.1	227.6
Q9CZ42-1	ATP-dependent (S)-NAD(P)H-hydrate dehydratase	Naxd	737.1	756.233	831.267	830.433	800.367	344	709.467	620.233
O70250	Phosphoglycerate mutase 2	Pgam2	4.95	6.03333	11.6	13.4667	15	12.35	13.9333	16
Q8BP67	60S ribosomal protein L24	Rpl24	7657.97	8063.07	5762.4	3009.53	2336.83	2081.23	2431.77	2507.6
P11352	Glutathione peroxidase 1	Gpx1	587.1	458.433	605.833	482.233	640.467	422.233	713.767	503.467
Q91WD5	NADH dehydrogenase [ubiquinone] iron-sulfur protein 2, mitochondrial	Ndufs2	696.167	664.4	256.267	656.833	673.567	464.567	636.567	705.1
Q9EQU5	Protein SET	Set	243.8	229.6	346.133	703.667	554.733	857.3	667.9	780.133
Q61656	Probable ATP-dependent RNA helicase DDX5	Ddx5	234.667	292.133	279.167	509.6	348.4	319.7	342.067	636.967
Q7TMY8	E3 ubiquitin-protein ligase HUWE1	Huwe1	140.533	141.233	214.367	432.467	392.333	213.567	317.667	380.367
P35279	Ras-related protein Rab-6A	Rab6a	296.967	304.967	354.067	404.733	385.233	580	582.133	506.8
O09061	Proteasome subunit beta type-1	Psmb1	130.9	136.133	186.733	202.033	222.333	273.333	259.433	221.067
O35459	Delta(3,5)-Delta(2,4)-dienoyl-CoA isomerase, mitochondrial	Ech1	335.1	146.2	337.533	364.2	363.133	528.733	464.467	387.367
Q99LC3	NADH dehydrogenase [ubiquinone] 1 alpha subcomplex subunit 10, mitochondrial	Ndufa10	774.167	703.6	250.533	498.467	541.167	274.867	669.333	642.867
Q8K0C9	GDP-mannose 4,6 dehydratase	Gmds	302.967	239.6	321	413.8	413.267	491.767	369.4	306.233
Q9JJU8	SH3 domain-binding glutamic acid-rich-like protein	Sh3bgrl	144.567	171.067	217.667	89.3333	122.1	84.2	159.533	127.467
P63328-2	Serine/threonine-protein phosphatase 2B catalytic subunit alpha isoform	Ppp3ca	207.633	214.933	265.267	302	317.867	318.9	274.033	242.033
P21279	Guanine nucleotide-binding protein G(q) subunit alpha	Gnaq	60.95	120.05	121.25	203.55	204.8	740.5	148.9	218.45
Q60928	Glutathione hydrolase 1 proenzyme	Ggt1	994.033	896.833	1060.77	1085.63	1261.2	491.5	902.967	796.567
P42227	Signal transducer and activator of transcription 3	Stat3	54.1	78.8	86.6667	133.567	403.933	146.633	163.9	190.6
O08810	116 kDa U5 small nuclear ribonucleoprotein component	Eftud2	94.6667	75.8333	81.4333	232.1	158.633	158.2	162.867	266.033
Q9Z1T1	AP-3 complex subunit beta-1	Ap3b1	458.4	465.8	509.367	760.333	551.2	668.867	538.067	743.7
P10833	Ras-related protein R-Ras	Rras	30.7333	15.9667	24	110.533	121.4	431.7	138.867	117.5
Q6P3A8-1	2-oxoisovalerate dehydrogenase subunit beta, mitochondrial	Bckdhb	175.5	268.55	286.7	166.35	160.8	48.4	84.25	125.5
P11835	Integrin beta-2	Itgb2	27.0333	24.7333	52.7667	82.8	80.0333	273	97.9	114.733
Q9Z0S1	3(2),5-bisphosphate nucleotidase 1	Bpnt1	880.767	853.867	1062.97	918.267	1040.97	809.633	944.4	766.7
P62911	60S ribosomal protein L32	Rpl32	3168.3	3388.17	2125.7	2460.7	1885.93	702.833	1702.4	2055.53
P10605	Cathepsin B	Ctsb	365.367	277.533	393.867	568.233	729.867	734.867	1611.17	1249.33
P62264	40S ribosomal protein S14	Rps14	1736.5	1718.93	1157.3	641.033	572	325.867	704.667	734.933
Q9WUM3	Coronin-1B	Coro1b	449.9	407.033	459.067	770.9	868.733	1096.3	1080.87	1043.07
Q99K67	Alpha-aminoadipic semialdehyde synthase, mitochondrial	Aass	606.5	481.133	372.333	450.033	516.7	149.567	198.867	183.433
O35593	26S proteasome non-ATPase regulatory subunit 14	Psmd14	205.2	197.833	226.467	325.4	346.333	437.967	356.7	310.3
Q91VM9	Inorganic pyrophosphatase 2, mitochondrial	Ppa2	276.55	243.15	354.65	503.65	486.2	463.3	503.45	415.05
P68181-1	cAMP-dependent protein kinase catalytic subunit beta	Prkacb	65.65	65.1	54.1	56.25	55.75	147.05	84.65	75.6
P08226	Apolipoprotein E	Apoe	15.4667	25.0667	35.1	68.4333	80.8	205.933	186.267	188.133
P13634	Carbonic anhydrase 1	Ca1	153.133	267.267	354.533	335.8	766.233	709.533	423.933	516.433
Q9CQF9	Prenylcysteine oxidase	Pcyox1	371.4	427.433	445.067	419.167	420.567	210.167	281.1	298.867
P61021	Ras-related protein Rab-5B	Rab5b	102.533	123.967	140.267	78.6333	78.4	76.2	119.4	90.3
P85094	Isochorismatase domain-containing protein 2A	Isoc2a	472.833	559.667	613.633	386.367	404.6	378.7	174.667	153.533
P24452	Macrophage-capping protein	Capg	49.15	33.4	86.8	254.3	339.35	366.25	528.25	440.4
P23591	GDP-L-fucose synthase	Tsta3	575.8	481.8	581.7	179.333	274.333	168.6	309.1	199.067
Q99PV0	Pre-mRNA-processing-splicing factor 8	Prpf8	94.6667	94.1333	108.867	121.1	82.1667	130.3	95	144.9
Q8CGA0	Protein phosphatase 1F	Ppm1f	68.2	62.95	84.6	136.6	135.95	368	135.05	122.8
Q9D8S3	ADP-ribosylation factor GTPase-activating protein 3	Arfgap3	665.3	774.833	691.6	1092.23	650.833	281.867	549.833	816.733
Q62318	Transcription intermediary factor 1-beta	Trim28	258.467	254.1	323.5	637.367	687	773.867	846.2	876.933
Q9R0Q3	Transmembrane emp24 domain-containing protein 2	Tmed2	1440.13	1501.63	966.933	349.067	315.7	147.767	412.8	407.7
Q91VC3	Eukaryotic initiation factor 4A-III	Eif4a3	177.1	189.633	195.2	426.9	344.233	413.833	325.9	600.767
P84244	Histone H3.3	H3-3a	38.4	407.65	23.35	11	4.3	3.35	0	88.35
Q9JM14	5(3)-deoxyribonucleotidase, cytosolic type	Nt5c	33.5	35.4333	45.3667	101.9	102.067	213.2	114.067	94.5
P10639	Thioredoxin	Txn	1433.03	1374.9	2022.1	1800.8	2124.7	3105.33	2060.87	1682.83
P57759	Endoplasmic reticulum resident protein 29	Erp29	816.033	838.3	965.967	371.133	400.033	272.767	458.467	428.7
Q9EPU0-1	Regulator of nonsense transcripts 1	Upf1	327.3	298.467	373.367	322.2	317.8	747.167	336.433	340.767
P52825	Carnitine O-palmitoyltransferase 2, mitochondrial	Cpt2	315.967	348.267	425.667	578.967	578	1080.6	449.1	409.367
Q9EPL8	Importin-7	Ipo7	350.8	295.367	353.067	398.233	397.033	177.133	374.833	365.833
Q8BMK4	Cytoskeleton-associated protein 4	Ckap4	72.8	69.1333	88.0667	171.133	138.9	535.4	253.767	313.8
P09541	Myosin light chain 4	Myl4	60.5	75.9667	101.2	156.333	104.667	222.3	92.1667	152.133
Q7TQI3	Ubiquitin thioesterase OTUB1	Otub1	651.233	613.267	786.167	356.167	472.233	273.5	723.7	506.033
Q61247	Alpha-2-antiplasmin	Serpinf2	102.733	120.433	199.5	130.933	213.333	276.967	225.533	161.133
P21278	Guanine nucleotide-binding protein subunit alpha-11	Gna11	48.05	37.2	38.1	55.35	89.1	58.4	82.7	77.65
P20918	Plasminogen	Plg	66.4333	92.8667	92.8	167.367	156.533	340.5	165.2	244.233
O55022	Membrane-associated progesterone receptor component 1	Pgrmc1	44.8667	42.5	35.8	57.3667	64.1333	130.8	59.9	48.8667
Q63844	Mitogen-activated protein kinase 3	Mapk3	117.533	106.7	143.867	249.133	298.133	769.333	431.1	410.1
Q9CQD1	Ras-related protein Rab-5A	Rab5a	108.6	138.7	153.6	96.1	113.2	75.7	135	113.2
Q8CHP8	Glycerol-3-phosphate phosphatase	Pgp	27.3667	29.1	37.6667	34.6333	34.4667	33.2667	43.3	34.4667
Q9WTX5	S-phase kinase-associated protein 1	Skp1	259.2	228.333	270.567	536.567	553.033	662.533	624.733	582.9
Q8VCR2-2	17-beta-hydroxysteroid dehydrogenase 13	Hsd17b13	268.8	285.2	180.367	1917.33	206.8	1121.93	1881.93	2253.67
Q6P9R2	Serine/threonine-protein kinase OSR1	Oxsr1	118.8	107.667	144.933	238.167	266.133	69.6333	248.167	227.467
Q61703	Inter-alpha-trypsin inhibitor heavy chain H2	Itih2	55.2333	96.5	111.067	137.9	154.2	321.867	137.767	178.933
Q99JX3	Golgi reassembly-stacking protein 2	Gorasp2	439.567	475.067	536.633	482.467	541.4	264	365.467	360.233
G3X982	Aldehyde oxidase 3	Aox3	3.55	3.35	8.9	18.1	12.55	16.35	13.05	18.5
Q9DAR7	m7GpppX diphosphatase	Dcps	175.9	201.133	243.433	467.867	617.6	1383.3	639.167	776.4
P19973	Lymphocyte-specific protein 1	Lsp1	53.9333	49.6333	70.2	287.2	266.8	517.7	180.567	240.533
P50136	2-oxoisovalerate dehydrogenase subunit alpha, mitochondrial	Bckdha	181.633	217.1	225.433	52.7	67.2333	61.1	62.3	45.1
P27601	Guanine nucleotide-binding protein subunit alpha-13	Gna13	136.233	111.833	162.7	305.267	311.467	879.467	366.3	301.767
Q9Z1Z2	Serine-threonine kinase receptor-associated protein	Strap	311.1	321.467	388.6	339.6	350.767	400.2	368.267	358.3
Q8BWF0	Succinate-semialdehyde dehydrogenase, mitochondrial	Aldh5a1	147.5	165.233	243.167	130.833	139.2	135.8	167.233	124.433
Q6P8X1	Sorting nexin-6	Snx6	203.067	203.067	243.967	477.1	520.5	905.833	617	556.7
Q9D6Z1	Nucleolar protein 56	Nop56	295	427.467	218.7	705.967	371.4	671.3	368.233	738.833
Q60605	Myosin light polypeptide 6	Myl6	535.933	844.267	643.033	1677.6	720.533	452.4	1056.17	2512.1
P97855	Ras GTPase-activating protein-binding protein 1	G3bp1	200.233	225.567	198.6	288.933	222.4	222.067	313.833	398.967
Q6P1B1	Xaa-Pro aminopeptidase 1	Xpnpep1	210.133	211.6	267.533	240.067	274.5	389.167	406.267	309.7
F6ZDS4	Nucleoprotein TPR	Tpr	54.0333	56.5	68.3	132	123.467	351.933	142	135.567
Q9CYA0	Protein disulfide isomerase Creld2	Creld2	357.467	484.067	357.9	480.1	467.733	472.867	435.2	501.133
Q9CQ62	2,4-dienoyl-CoA reductase, mitochondrial	Decr1	541.367	709.933	518.933	1243.07	589.6	724.067	725.467	991.133
P62270	40S ribosomal protein S18	Rps18	4571.77	5639.7	3897.87	2253.13	1789.6	1003.13	2048.13	2256.93
P13707	Glycerol-3-phosphate dehydrogenase [NAD(+)], cytoplasmic	Gpd1	329.967	274.267	419.5	960.7	969.733	1210.27	939.2	738.267
P04247	Myoglobin	Mb	66.8	82.7	89.1	112.4	102.833	279	102.433	151.433
Q9CZM2	60S ribosomal protein L15	Rpl15	2261.03	2386.2	1667.67	1373.67	1049.3	235.7	1055.3	1137.37
P63085	Mitogen-activated protein kinase 1	Mapk1	247.8	230.667	296.933	428.367	462.567	666.267	455.367	459.633
Q8CC86	Nicotinate phosphoribosyltransferase	Naprt	269.567	254.2	382.9	428.367	527.667	533.067	535.433	364.833
P22892	AP-1 complex subunit gamma-1	Ap1g1	288.9	226.667	288.533	238.867	280.767	227.733	269.267	249.267
P49817	Caveolin-1	Cav1	232.367	216.9	162.233	477.667	629.767	2974.07	1184.5	1081.97
Q6PD03	Serine/threonine-protein phosphatase 2A 56 kDa regulatory subunit alpha isoform	Ppp2r5a	41.1	42	50.8	117.05	140.85	346	138.75	135
P43137	Lithostathine-1	Reg1	367.133	404.633	656.9	458.933	392.2	84.2333	2599.9	1453.17
Q64152-2	Transcription factor BTF3	Btf3	59.7	94.95	73.65	88.95	73.65	93.5	55.65	62.6
Q8BGC4	Prostaglandin reductase-3	Zadh2	64.8	54.2333	62.1667	98.9667	88.7	73.9	113.6	84.4333
Q9DB20	ATP synthase subunit O, mitochondrial	Atp5po	2218.4	2693.9	1359.83	1768.47	1898.6	1305.17	2066.77	2211.53
Q9DCT8	Cysteine-rich protein 2	Crip2	67.6	121.433	79.5333	81.6667	89.0333	101.8	70.4	73.0333
P63037	DnaJ homolog subfamily A member 1	Dnaja1	292.8	320.1	315.133	541.8	435.067	409.233	493.567	611.233
Q8VI36	Paxillin	Pxn	88.4333	71.8333	93.9667	133.5	173.833	50.9333	238.1	214.533
P55284	Cadherin-5	Cdh5	99.6	79.8	84.3	23.7	39.4	0	30.6	22.6
Q9CR16	Peptidyl-prolyl cis-trans isomerase D	Ppid	368.167	388	490.1	610.167	802.567	1124.8	948.167	859.767
P00329	Alcohol dehydrogenase 1	Adh1	341.433	481.6	522.167	464.833	510.167	1779.93	1121.57	740.2
P63094	Guanine nucleotide-binding protein G(s) subunit alpha isoforms short	Gnas	196.367	187.033	179.267	255.7	279.433	286.467	299	260.433
Q80WW9	DDRGK domain-containing protein 1	Ddrgk1	315.2	321.533	250.133	628.267	490.6	472.767	379.733	452.767
Q06770	Corticosteroid-binding globulin	Serpina6	52.1	61.8	74.8333	53.2667	63.1	67.5667	72.8333	70.6
Q8CDN6	Thioredoxin-like protein 1	Txnl1	140.867	140.833	190.2	249.533	254.333	406	246.4	216.1
Q3T9E4	T-cell-specific guanine nucleotide triphosphate-binding protein 2	Tgtp2	11.85	8.83333	45.4667	56.1667	62.8	479.767	123	59.6667
Q8BP92	Reticulocalbin-2	Rcn2	23.8	15.6	29.4	38.5	39.2	76.4	58.5	56
P48774	Glutathione S-transferase Mu 5	Gstm5	174.867	172.633	225.167	182.067	209.1	96.9333	260.7	219.4
Q9R1T2	SUMO-activating enzyme subunit 1	Sae1	82.0333	88.1333	127.033	167.867	179.467	563.4	229.633	230.433
P63321	Ras-related protein Ral-A	Rala	85.7	133.633	103.2	72.5	48.6333	96.8667	52.9333	48.8667
Q99LB7	Sarcosine dehydrogenase, mitochondrial	Sardh	718.833	666.633	625.133	713.1	818.567	261.933	451.733	392.633
Q9CR68	Cytochrome b-c1 complex subunit Rieske, mitochondrial	Uqcrfs1	738.367	607.9	256.833	838.9	1043.73	1543.6	962.5	824.667
Q8BWG8-1	Beta-arrestin-1	Arrb1	115.8	96.8	106.3	206.933	245.1	216.3	175.733	179.2
Q99KQ4	Nicotinamide phosphoribosyltransferase	Nampt	82.2333	70.5667	105.967	166.867	174.6	281.367	241	190.2
Q9DCL9	Multifunctional protein ADE2	Paics	412.633	389.1	533.633	562.4	570.067	341.933	689.033	610.2
Q6P069-1	Sorcin	Sri	353	317.667	432.367	658.367	829.233	875.8	874.767	780.933
Q9CQE8	RNA transcription, translation and transport factor protein	RTRAF	725.8	846.733	540.167	1040.63	756.767	534.433	791.867	1114.4
Q9WVL0	Maleylacetoacetate isomerase	Gstz1	91.1333	106.833	127.567	196	254.1	71.4	217.067	180.567
Q9QXK3	Coatomer subunit gamma-2	Copg2	146.867	131.2	155.567	248.967	207.433	961.8	128.533	179.633
Q9DB29	Isoamyl acetate-hydrolyzing esterase 1 homolog	Iah1	612.533	560.633	735.633	448.9	716	63.6333	97.1667	64.0333
P63011	Ras-related protein Rab-3A	Rab3a	21.6	26.1	39.5	53.8	56.1	73.1	53.3	50.5
Q01514	Guanylate-binding protein 1	Gbp1	41.5667	29	55	107.933	121.1	415.967	167.5	142.1
P50172	Corticosteroid 11-beta-dehydrogenase isozyme 1	Hsd11b1	50.0667	51.9333	55.0333	98.7333	71.2	223.167	90.9667	102.667
Q9CYN2	Signal peptidase complex subunit 2	Spcs2	639.833	562.067	360.933	427.967	329.533	213.733	388.067	399.533
Q9Z2U0	Proteasome subunit alpha type-7	Psma7	358.7	600.967	536.867	520.533	576.3	904.5	689.867	1146.93
P15864	Histone H1.2	H1-2	288.367	796.567	261.833	1018.6	582.8	755.5	601.067	4229.5
Q64523	Histone H2A type 2-C	H2ac20	222.4	2650.87	235.767	836.5	286.667	407.133	365.267	7542.3
P62806	Histone H4	H4c1	694.267	11895.2	607.733	763.4	484	661.433	624.533	13247
Q8BFY9	Transportin-1	Tnpo1	167.4	145.533	208.167	255.467	270.3	234.567	308.267	274.7
Q68FL6	Methionine--tRNA ligase, cytoplasmic	Mars1	410.167	378.4	425	651.2	686.433	803.633	557.267	581.267
Q8VDL4	ADP-dependent glucokinase	Adpgk	526.867	472.733	312.867	295.6	415.3	386.933	342.567	292.467
P54726	UV excision repair protein RAD23 homolog A	Rad23a	56.45	83.45	87.6	17.6	31.4	42.9	53.5	31.75
Q99JY3	GTPase IMAP family member 4	Gimap4	84.8	64.7667	105.633	392.633	486.6	1029.13	331.933	328.4
P61027	Ras-related protein Rab-10	Rab10	564	517.967	602.367	805.067	795.867	810.333	801.733	720.567
Q9R1P1	Proteasome subunit beta type-3	Psmb3	200.6	236.033	310.033	195.167	215.667	238.5	284.7	233.567
Q9WTM5	RuvB-like 2	Ruvbl2	93.5667	112.033	112	204.933	166.567	492.933	251.533	291.667
Q64471	Glutathione S-transferase theta-1	Gstt1	1379.17	1142.03	1264.37	1315.2	1613.17	2041.5	1590.8	1327.7
Q9Z2M7	Phosphomannomutase 2	Pmm2	302	351.867	434.7	433.833	477.6	681.3	460.933	395.333
Q64324	Syntaxin-binding protein 2	Stxbp2	275.95	246.3	331.05	408.3	429.15	464.95	503.9	443.95
P47963	60S ribosomal protein L13	Rpl13	2698.23	2162.1	1599.6	2759.8	2187.43	1232.97	1790.07	1880.6
P01900	H-2 class I histocompatibility antigen, D-D alpha chain	H2-D1	6.15	23.25	7	50.1	93.7667	681.767	186.067	144.833
Q9Z0L8-1	Gamma-glutamyl hydrolase	Ggh	1161.47	1207.5	1316.17	549.7	513.3	231.733	484.167	419.633
P84099	60S ribosomal protein L19	Rpl19	3063.83	3507.2	2343.73	3887.23	2527.1	2264.1	2371.73	2602
O70310	Glycylpeptide N-tetradecanoyltransferase 1	Nmt1	260.467	301.5	247.367	228.167	188.833	205.667	169.933	173.5
P52760	2-iminobutanoate/2-iminopropanoate deaminase	Rida	435.7	439.167	420.367	336.7	417.533	398.2	367.467	331.067
P28653	Biglycan	Bgn	52.9333	71	67.2	165.167	109.333	222.2	184.767	324.633
Q61792	LIM and SH3 domain protein 1	Lasp1	348.1	335.567	470.3	581.233	557.4	539	585.233	675.667
Q9JKB1	Ubiquitin carboxyl-terminal hydrolase isozyme L3	Uchl3	83.7667	77.6	106.3	123.2	124.867	109.067	141.2	117.467
Q9WV55	Vesicle-associated membrane protein-associated protein A	Vapa	1131.7	1167.47	833.3	888.633	742.233	353.9	946.5	1005.63
Q61335	B-cell receptor-associated protein 31	Bcap31	392.667	467.133	356.367	668.767	543	914.533	734.2	714.367
O55042	Alpha-synuclein	Snca	59	101.867	83.7	139.1	169.467	429.033	181.067	223.3
O70423-1	Membrane primary amine oxidase	Aoc3	83.0667	62.4667	77.9667	207.067	227.4	726.767	445.067	329.833
P84091	AP-2 complex subunit mu	Ap2m1	162.933	134.433	173.233	295	247.167	439.967	336.433	394.133
Q8BT60	Copine-3	Cpne3	73	68.7	79.5667	99.9333	94.0333	120.567	96.5333	86.7667
P62827	GTP-binding nuclear protein Ran	Ran	972.333	1139.3	1359.63	1209.97	1338.07	1115.13	1347.8	1303.9
P35441	Thrombospondin-1	Thbs1	21.65	27.7	43.7	52.35	49.5	255.3	53.9	78.25
O08692	Neutrophilic granule protein	Ngp	33.5667	31.7667	37.8667	132.6	125.8	194.833	111.167	148.833
Q9DC69	NADH dehydrogenase [ubiquinone] 1 alpha subcomplex subunit 9, mitochondrial	Ndufa9	615.233	498.633	204.3	324.767	333.9	548.067	367.867	383.167
P18872-2	Guanine nucleotide-binding protein G(o) subunit alpha	Gnao1	32.4	32.5	43.4	55.2	58.4	82.2	74.6	59.1
Q9D281	Protein Noxp20	Fam114a1	187.633	160.267	199.533	141.067	182.3	89.8333	211.7	135.633
Q9D7B6	Isobutyryl-CoA dehydrogenase, mitochondrial	Acad8	171.967	145.533	161.467	147.867	161.567	39.2333	84.0667	70.8667
Q9CY64	Biliverdin reductase A	Blvra	131.1	133.667	190.4	285.8	287.233	616.133	393.433	349.533
Q8CFX1	GDH/6PGL endoplasmic bifunctional protein	H6pd	67.3667	50.4333	79.5	103.9	143.233	222.3	255.267	189.767
P43274	Histone H1.4	H1-4	164.167	346.6	96.8	395.4	239.333	167.733	267.267	1004.8
Q62448	Eukaryotic translation initiation factor 4 gamma 2	Eif4g2	597.45	578.8	525.35	593.05	559.4	410.4	579.5	625.85
O88492-1	Perilipin-4	Plin4	11.25	5.1	3.45	67.3	70.5	455.7	149.7	65.95
Q63961	Endoglin	Eng	26.7333	40.5	33.7333	63.2667	59.5	260.367	92.2	70.3333
Q7TNC4	Putative RNA-binding protein Luc7-like 2	Luc7l2	241.6	243.4	274.2	632.9	419.967	650.567	516.767	663.7
Q9R062	Glycogenin-1	Gyg1	69.7333	23.3	34.3	38.05	39.4	88.3	33.0667	22.3
P28661	Septin-4	Septin4	118.133	95.2333	138.967	216	205.1	510.733	283.8	269.5
P35980	60S ribosomal protein L18	Rpl18	2430.5	2501.77	1703	1052.83	898.767	689.933	888.833	819.267
Q9WUQ2	Prolactin regulatory element-binding protein	Preb	450.233	493.667	417.267	647.5	528.3	734.3	574.667	568.567
P35235	Tyrosine-protein phosphatase non-receptor type 11	Ptpn11	137.9	126.133	141.4	153.467	185.333	197.3	225.333	172.4
O08807	Peroxiredoxin-4	Prdx4	1092.5	1412.57	1490.2	613.9	779.833	245.733	541.133	536.333
Q8K3G9	DCC-interacting protein 13-beta	Appl2	140	107.867	135.367	112.5	134.2	115.367	103.933	84.6667
Q9CQ65	S-methyl-5-thioadenosine phosphorylase	Mtap	111.367	103.433	136.167	314.533	391.867	184.067	271.6	289.333
P29351	Tyrosine-protein phosphatase non-receptor type 6	Ptpn6	141	120.167	133.567	371.3	362.967	488.3	301.833	335.433
Q3V3R1	Monofunctional C1-tetrahydrofolate synthase, mitochondrial	Mthfd1l	218.967	176.367	206.567	249.1	251.033	523.8	316.5	319.433
Q9R0Y5-1	Adenylate kinase isoenzyme 1	Ak1	264.3	235.7	253.533	242.2	371.167	186.1	404.067	320.033
Q9ERF3	WD repeat-containing protein 61	Wdr61	100.267	111.467	100.233	125.9	116.733	82.7667	112.2	111.333
Q8R164	Valacyclovir hydrolase	Bphl	791	771.9	878.9	870.567	993.133	917.133	865.533	699.133
Q80WJ7	Protein LYRIC	Mtdh	159.733	220.567	142.767	248.467	148.033	170.7	169.633	228.033
P58389	Serine/threonine-protein phosphatase 2A activator	Ptpa	408.2	435.167	590.433	678.533	812.9	696.5	884.533	815.233
P54823	Probable ATP-dependent RNA helicase DDX6	Ddx6	198	202.5	224.3	401.3	291.967	289.933	302.767	347.867
Q9CQW2	ADP-ribosylation factor-like protein 8B	Arl8b	118.1	99.3333	142.433	226.567	248.433	612.367	309.067	247.467
Q91WJ8	Far upstream element-binding protein 1	Fubp1	105.3	99.4	131.667	246.4	270.767	783.5	306.4	255.8
P26350	Prothymosin alpha	Ptma	199.467	183	317.6	539.667	532	1395.47	642.3	641.033
Q91XV3	Brain acid soluble protein 1	Basp1	30.3	35.25	110.2	213.1	247.15	879.7	334.4	303.3
P63028	Translationally-controlled tumor protein	Tpt1	2282.37	2204.2	2398.77	1435.57	1264.8	711.933	1283.2	1156.23
Q9JIW9	Ras-related protein Ral-B	Ralb	67.1	240.45	66.9	62	102.85	75.7	150.05	118.85
P19253	60S ribosomal protein L13a	Rpl13a	7409.07	8488.23	5665.47	8764.33	6416.03	2757	5268.03	6970.07
P07309	Transthyretin	Ttr	614.767	638.933	579.533	1041.27	1506.57	2337.37	1041.13	707.033
Q6NZC7	SEC23-interacting protein	Sec23ip	546.267	515.067	597.833	414.867	441.967	502.467	445.4	343.567
Q91YR1	Twinfilin-1	Twf1	160.567	176.367	215.767	362.167	293.267	460.433	304.367	382.767
Q9WV54	Acid ceramidase	Asah1	215.3	285.3	425.933	233	240.533	332.867	493.7	538.933
P56395	Cytochrome b5	Cyb5a	621.233	606.6	575.4	559.167	768.467	622.867	759.133	685.5
O09044	Synaptosomal-associated protein 23	Snap23	88.7667	107.467	125	168.367	148.567	327.233	202.2	224.767
P13439	Uridine 5-monophosphate synthase	Umps	295.567	298.167	396.767	202.9	235.333	103.633	352.933	283.133
Q9R269	Periplakin	Ppl	43.7667	43.9667	39.5333	71.5333	73.6	100.033	105.633	124.367
Q99LM2	CDK5 regulatory subunit-associated protein 3	Cdk5rap3	288.3	262	200.75	265.25	202.45	111.6	199.2	199.1
P62071	Ras-related protein R-Ras2	Rras2	141.4	113.033	143.1	179.7	156.033	130.567	168.333	173.133
Q9R1P3	Proteasome subunit beta type-2	Psmb2	453.067	460.833	685.533	1010.2	1104.23	2411.7	1190.87	1064.27
O35295	Transcriptional activator protein Pur-beta	Purb	29.7	37	31.9	20.1	17.1	32.7	14.4	22.1
P63323	40S ribosomal protein S12	Rps12	4140.93	4492.07	2983.23	4770.83	3843.73	1917.77	2691.8	3601.73
P63330	Serine/threonine-protein phosphatase 2A catalytic subunit alpha isoform	Ppp2ca	80.8333	100.667	122.167	184.3	188.233	261.033	187.733	190.633
Q6GQT9	Nodal modulator 1	Nomo1	222.2	254.3	200.2	295.967	209.967	192.6	309.767	276.6
P36536	GTP-binding protein SAR1a	Sar1a	581.233	315.633	159.5	840.4	964.567	468.767	731.133	497.633
Q920E5	Farnesyl pyrophosphate synthase	Fdps	325.667	353.967	340.633	305.033	321.467	499.15	454.9	450.733
Q8C166	Copine-1	Cpne1	39.2333	34	53.3667	80.7333	88.3667	236.433	110.933	86.7
Q62009	Periostin	Postn	46.1667	51.3333	105.9	196.2	143.1	194.667	241.967	305.067
P14069	Protein S100-A6	S100a6	254.433	243.067	320.2	651.167	789.4	1484.8	1671.13	1515.53
Q9CPW4	Actin-related protein 2/3 complex subunit 5	Arpc5	196.533	195.667	235.667	327.2	351.933	404	447.533	441.633
Q9ER00	Syntaxin-12	Stx12	77.1667	69.5333	89.0333	99.5	111.733	182.3	165.067	140.033
O09131	Glutathione S-transferase omega-1	Gsto1	339.867	340.367	530.267	736.567	787.2	768.9	885.433	804.367
P10637-1	Microtubule-associated protein tau	Mapt	22	6.5	29.85	80.85	43.65	98.65	42.25	28.8
Q3UHJ0	AP2-associated protein kinase 1	Aak1	135.867	173.5	170.233	305.433	260.6	464.067	257.6	274.3
Q6ZQI3	Malectin	Mlec	1420.53	1414.07	958.4	1335	992.9	1300.6	1234.73	1295.03
P59999	Actin-related protein 2/3 complex subunit 4	Arpc4	398.767	320.1	351.467	740	882.533	1302.57	891.833	793.1
P51859	Hepatoma-derived growth factor	Hdgf	404.667	417.767	516.7	781.567	807.267	807.1	842.367	892.267
Q9CR62	Mitochondrial 2-oxoglutarate/malate carrier protein	Slc25a11	184.65	212.35	83.8	130.2	112.45	80.95	118.45	144.85
P52196	Thiosulfate sulfurtransferase	Tst	500.533	432.333	583.433	468.5	570.9	305.7	628.967	410.267
Q8VCA8	Secernin-2	Scrn2	91.8333	67.7	75.8667	80.5	113.933	65.5	93.8333	69.6667
Q3SYP2	Chymotrypsin-C	Ctrc	11676	6789.9	10496.7	7097.63	9880.1	1529.27	8474.3	6140.67
Q922W5	Pyrroline-5-carboxylate reductase 1, mitochondrial	Pycr1	244.55	322.9	364.55	269.45	259.95	155.8	164.35	174.9
P97494	Glutamate--cysteine ligase catalytic subunit	Gclc	183.833	157.2	187.133	263.367	310.833	423.9	251.2	195.8
Q9CYZ2	Tumor protein D54	Tpd52l2	347.633	321.967	454.433	539.033	654.8	579.733	784.6	668.233
P61211	ADP-ribosylation factor-like protein 1	Arl1	436.8	352.667	409.333	883.467	1096.7	860.6	934.867	609.1
P28660	Nck-associated protein 1	Nckap1	115.467	121.667	125.133	184.7	121.7	144.167	136.467	212.967
Q64444	Carbonic anhydrase 4	Ca4	43.8333	80.7	89	130.167	123.3	333.167	152.033	170.867
Q9QXB9	Developmentally-regulated GTP-binding protein 2	Drg2	352.067	339.867	407.467	527.567	584.833	574.633	507.567	478.467
Q61749-1	Translation initiation factor eIF-2B subunit delta	Eif2b4	97.0667	93.4	127.9	137.867	153.333	137.733	111.733	111.1
Q04736	Tyrosine-protein kinase Yes	Yes1	16.7	19.95	19.25	0	0	0	0	0
Q99J99	3-mercaptopyruvate sulfurtransferase	Mpst	104.4	137.567	150.733	79.9667	111.7	179.3	145.9	123.75
Q922B1	ADP-ribose glycohydrolase MACROD1	Macrod1	301.567	300.767	346.933	337.5	372.767	261.633	179.867	204.233
Q9CXN7	Phenazine biosynthesis-like domain-containing protein 2	Pbld2	87.1	63.05	75.75	98.5	105.2	221.7	91.3	91.85
Q80SW1	S-adenosylhomocysteine hydrolase-like protein 1	Ahcyl1	78.1	98.4	124.5	83.3	91.1	103.4	129.3	86.2
Q3UH68-1	LIM and calponin homology domains-containing protein 1	Limch1	18.9	170.2	24	57.7	82.1	47.4	38.3	36.3
Q9Z1G3	V-type proton ATPase subunit C 1	Atp6v1c1	445.8	366.1	453.733	599.033	597.967	683	776.6	683.433
Q6ZQK5	Arf-GAP with coiled-coil, ANK repeat and PH domain-containing protein 2	Acap2	51.6667	103.067	53.3333	95.1667	115.667	254.433	114.633	110.767
P00683	Ribonuclease pancreatic	Rnase1	3091.63	2254.07	1747.13	1695.4	2043.67	440.433	1433.83	1414.97
Q64010-1	Adapter molecule crk	Crk	186.1	169.5	214.967	217.833	273.167	171.633	364.667	308.9
Q505F5	Leucine-rich repeat-containing protein 47	Lrrc47	143.5	157.267	139.433	246.7	224.3	220.533	201.333	251.933
Q8VCK7	Syncollin	Sycn	680.2	942	884.533	33.1	64.8	68.7	78.05	50.0667
Q9WV32	Actin-related protein 2/3 complex subunit 1B	Arpc1b	162.1	160.533	207.733	228.667	232.567	181.133	315.7	310.333
P67984	60S ribosomal protein L22	Rpl22	1493.27	1510.53	1058.37	569.067	447.667	213.767	624.867	563.6
Q9CQC9	GTP-binding protein SAR1b	Sar1b	1024.87	821.533	334.433	489.6	503.933	179.667	437.1	367.1
Q9DBZ5	Eukaryotic translation initiation factor 3 subunit K	Eif3k	202.667	180.933	245.2	262.467	290	41.5	228.367	230.5
Q6ZPJ3	(E3-independent) E2 ubiquitin-conjugating enzyme UBE2O	Ube2o	42.95	36.25	39.8	12.8	22.95	10.7	24.2	17.8
Q61510	E3 ubiquitin/ISG15 ligase TRIM25	Trim25	234.2	258.75	196.15	98.35	83.75	92.35	74.15	89.15
Q8CHH9-1	Septin-8	Septin8	30.65	36.1	21.55	94.15	47.7	107.6	84.75	183.1
Q9D8B3	Charged multivesicular body protein 4b	Chmp4b	184.533	184.4	177	306.4	269.067	363.033	396.533	410.367
Q9JHW2	Omega-amidase NIT2	Nit2	244.3	230.167	296.8	193.567	212.5	221.1	260.233	179.967
Q8R059	UDP-glucose 4-epimerase	Gale	146.467	156.233	191.567	194.467	185.833	131.7	207.233	163.667
Q8BH61	Coagulation factor XIII A chain	F13a1	179.8	134.967	173.5	351.4	417.333	1273.5	1219.6	1411.33
P58281-1	Dynamin-like 120 kDa protein, mitochondrial	Opa1	60.4333	73.2667	69.1	96.9	63.1	44.2333	60.4	101.5
P06683	Complement component C9	C9	107.1	70.3333	101.9	175.4	131.167	251.55	192.4	166.9
P24547	Inosine-5-monophosphate dehydrogenase 2	Impdh2	33.2667	37.9333	53.1	81.2	80.8667	156.867	76.9	96.3333
Q8K4Z3	NAD(P)H-hydrate epimerase	Naxe	514.567	524.867	572	651.3	728.133	1327.97	816.333	627.6
Q9JLV1	BAG family molecular chaperone regulator 3	Bag3	83.5667	82.2	94.3667	152.167	129.433	132	136.333	161.9
Q62148	Retinal dehydrogenase 2	Aldh1a2	27.4	21.7	38.3	58.9667	83.6	653.2	315.8	215.233
Q61503	5-nucleotidase	Nt5e	25.6667	28.1	33.6	105.7	66.5333	110.633	49.9	74.6
P97821	Dipeptidyl peptidase 1	Ctsc	153.167	110.833	129.6	97.7333	136.067	312.033	285.867	224.867
P26516	26S proteasome non-ATPase regulatory subunit 7	Psmd7	153.25	163.3	193.5	110.4	125.75	147	146.3	119.8
P63024	Vesicle-associated membrane protein 3	Vamp3	36.7333	31.4333	39.0333	47.7667	57.1667	109.833	55.0667	46.2333
O70439	Syntaxin-7	Stx7	30.2	33.1333	43.7333	61.25	47.55	150.65	43.7	49.3
Q1HFZ0-1	RNA cytosine C(5)-methyltransferase NSUN2	Nsun2	95.9333	85.7667	138	122.467	143.6	202.4	167.167	152.8
P14131	40S ribosomal protein S16	Rps16	6162.87	5875.53	3829.13	949.867	987.933	1219.37	1766.4	1336.27
Q8VDQ1-1	Prostaglandin reductase 2	Ptgr2	105.567	80.6667	111.267	27	31.7667	62.7	58.9667	34.6333
P52430	Serum paraoxonase/arylesterase 1	Pon1	86.1	73.1667	75.3333	268.533	300.733	745.3	187.233	213.467
P35550	rRNA 2-O-methyltransferase fibrillarin	Fbl	488.667	624.667	286.7	1106.93	693.633	809.233	692.3	1135.4
Q9QYJ0	DnaJ homolog subfamily A member 2	Dnaja2	400.433	394.5	410.5	697.7	561	696.167	598.233	728.6
Q64133	Amine oxidase [flavin-containing] A	Maoa	363.367	423.033	286.1	373.933	273.133	342.6	400.367	439.667
P45591	Cofilin-2	Cfl2	131.75	120.95	142.75	221	193.9	511.25	180.5	211.5
Q60865	Caprin-1	Caprin1	300.5	330.333	311.633	341.7	268.133	434.933	473.667	645.4
P49222	Erythrocyte membrane protein band 4.2	Epb42	53.6333	67.5333	65.5	140.333	104.133	577.5	77.8	122.233
Q9WUK2-1	Eukaryotic translation initiation factor 4H	Eif4h	208.833	348.767	401.467	339.7	353.767	307.667	237.967	143.433
Q9DCG6	Phenazine biosynthesis-like domain-containing protein 1	Pbld1	327.8	230.6	204.3	207.7	302.1	136.9	145.5	107
P62715	Serine/threonine-protein phosphatase 2A catalytic subunit beta isoform	Ppp2cb	34.8	39.7	45.4333	72.3	86.2667	59.7	61.6667	75.4
O89020-1	Afamin	Afm	81.4	71.7667	83.8667	188.667	263.867	421.5	224.5	174.367
Q64726	Zinc-alpha-2-glycoprotein	Azgp1	58.6667	71.3	131.3	142.767	204.333	560.233	206.7	194.4
P70195	Proteasome subunit beta type-7	Psmb7	140.967	112.267	146.367	238.733	257.533	260.033	301.767	251.5
P49722	Proteasome subunit alpha type-2	Psma2	312.567	255.367	319.167	20.8	30	44.6	35.6	29.8333
P06909	Complement factor H	Cfh	18.65	16.6	28.75	27.05	33.75	15.7	48.1	69.3
P97333	Neuropilin-1	Nrp1	14.55	15.6667	24.85	11.7	13.1	18.9	12.9333	11.8333
O35215	D-dopachrome decarboxylase	Ddt	1094.7	1125.37	1087.17	1159.43	1441.1	504.733	1233	982.467
Q62165	Dystroglycan	Dag1	172.7	174.95	199.7	320.75	333.5	394.5	363.3	333.15
P03987	Ig gamma-3 chain C region		91.8667	136.067	317	300.333	353.1	666.8	892.867	960
Q6A0A9	Constitutive coactivator of PPAR-gamma-like protein 1	FAM120A	150.933	165.833	159.3	293.233	258.6	464	270.7	353.267
Q68FL4	Putative adenosylhomocysteinase 3	Ahcyl2	40	21.5	37.3	18.2	18.2	0	29	16.3
Q8VCR7	Protein ABHD14B	Abhd14b	647.233	566.933	689.933	643.233	829.8	682.7	656.633	525.9
Q91X52	L-xylulose reductase	Dcxr	140.8	144.967	124.767	169.933	237.9	160.233	156.833	135.133
Q64433	10 kDa heat shock protein, mitochondrial	Hspe1	2191.63	2102.1	2879.3	4490.73	4584.93	6208.6	4090.33	3760.17
Q9D0M1	Phosphoribosyl pyrophosphate synthase-associated protein 1	Prpsap1	126.2	122.667	127.367	117.033	147.067	123.233	111.967	106.8
P14094	Sodium/potassium-transporting ATPase subunit beta-1	Atp1b1	59.4	110.667	156.533	171.767	161.8	438.133	305.2	319.5
Q9CQQ7	ATP synthase F(0) complex subunit B1, mitochondrial	Atp5pb	2352.67	2444.9	1371.37	2730.63	2599.8	2948.3	2911.6	3016.93
Q91W50	Cold shock domain-containing protein E1	Csde1	176.867	180.533	215.7	191.867	192.267	322.9	176.9	179.9
Q71RI9-1	Kynurenine--oxoglutarate transaminase 3	Kyat3	110.4	214.75	211.85	190.35	269.25	74.2	100.2	94.75
O88531	Palmitoyl-protein thioesterase 1	Ppt1	449.8	345.967	296.067	73.3333	72.7333	123.7	130.4	110.4
O35841	Apoptosis inhibitor 5	Api5	93.7333	98.5	138.433	238.167	204.767	389	246.933	265.5
P56959	RNA-binding protein FUS	Fus	330.167	363.5	335.767	655.333	531.8	525.567	819.6	1038.5
P15327	Bisphosphoglycerate mutase	Bpgm	101.833	89.5333	104.733	165.967	189.133	234.2	167.9	160.033
Q9DB27	Malignant T-cell-amplified sequence 1	Mcts1	374.133	367.933	314.367	310.4	235.767	94	179.433	262.533
Q9QZM0	Ubiquilin-2	Ubqln2	22.4	16.75	21.6	28.3	30.4	45.9	33.6	27.7
Q9D7S7	60S ribosomal protein L22-like 1	Rpl22l1	1731.77	1748.9	1277.87	2053.4	1472.23	316.133	1180.47	1640.43
P32020	Non-specific lipid-transfer protein	Scp2	231.9	171.633	232.2	215.367	211.4	300.867	305.533	231.6
Q8BHL4	Retinoic acid-induced protein 3	Gprc5a	10.5	28.1	51.95	101.833	88.4	607.733	63.9333	52.2667
P97290	Plasma protease C1 inhibitor	Serping1	50.2	57.9667	90.1	69.9	75.7333	142.967	115.133	109.967
Q8VEH3	ADP-ribosylation factor-like protein 8A	Arl8a	65.0333	69.5333	92.7	105.833	132.867	455.533	154.167	146.2
P62331	ADP-ribosylation factor 6	Arf6	738.633	862.7	822.533	862.533	787.633	254.533	943.467	921.267
Q9WVH9	Fibulin-5	Fbln5	24.6333	27.1	38.65	11.95	11.5	35.4667	20.1667	24.6
P10493	Nidogen-1	Nid1	41.5667	37.5333	35.5	49.9	53.8333	100.1	78.8333	59.9333
Q9QWR8	Alpha-N-acetylgalactosaminidase	Naga	71.45	65.55	86.4	73.55	84.6	62.2	163.45	116.85
P26369	Splicing factor U2AF 65 kDa subunit	U2af2	112.75	152	166.9	159.5	94.85	70.35	188.5	215.5
Q9D2V7	Coronin-7	Coro7	93.55	98.95	149.35	167.8	165.15	267.75	157.95	140.8
Q05144	Ras-related C3 botulinum toxin substrate 2	Rac2	27.25	26.75	34.65	28.5	46.3	76.7	50.35	43.4
Q9WTL7	Acyl-protein thioesterase 2	Lypla2	205.233	224.067	254.133	304.733	318.1	395.467	335.333	272.567
Q61712	DnaJ homolog subfamily C member 1	Dnajc1	264.6	358.367	229	370.133	226.167	153.333	251.867	295.8
Q01279	Epidermal growth factor receptor	Egfr	17.45	21.4	38.05	99.3	65.8	142.2	58.7	101.5
P41105	60S ribosomal protein L28	Rpl28	3988.07	4611.93	2627.47	2996.47	2189.83	1178.43	2065.43	2389.73
P21619	Lamin-B2	Lmnb2	22.3667	31.0333	25.0333	95.1	66.0667	116.4	49.4333	131.233
Q8QZR5	Alanine aminotransferase 1	Gpt	168.233	112.267	195.167	212.5	223.6	133.1	114.1	107.267
Q9D554	Splicing factor 3A subunit 3	Sf3a3	54.4667	71.7	78.1333	131.6	98.5667	148.567	113.9	158.2
Q80UG5-1	Septin-9	Septin9	129.067	137.167	67.9333	423.2	195.933	156.133	254.1	624.867
Q9JK53	Prolargin	Prelp	247.933	206.333	274.033	508.7	746.633	625.8	1157.4	763.333
Q9EPB4	Apoptosis-associated speck-like protein containing a CARD	Pycard	54.7333	42.7333	79.9667	133.2	174.267	290.1	207.467	216.733
Q02013	Aquaporin-1	Aqp1	5.1	0	3.8	8.5	6.95	67.5333	27.4	20.6
P10711	Transcription elongation factor A protein 1	Tcea1	110.433	103.7	113.933	205.467	195.3	190.9	215.267	219.367
P31324	cAMP-dependent protein kinase type II-beta regulatory subunit	Prkar2b	15.8	10.55	9.5	31.15	35.35	106.8	113.75	71
Q8BW75	Amine oxidase [flavin-containing] B	Maob	437.567	455.9	260.233	532.1	414.4	837.8	515.3	669.367
Q3THK7	GMP synthase [glutamine-hydrolyzing]	Gmps	69.7667	67.0667	83.8333	70.9667	86.6667	211.467	99.8333	93.5667
Q922Q1	Mitochondrial amidoxime reducing component 2	Mtarc2	1129.4	1161.07	574.4	1206.73	989.767	634.3	821.733	993.6
Q8BMP6	Golgi resident protein GCP60	Acbd3	94.5	164.567	98.1	123.3	309.333	232.933	104.9	111.767
Q60598	Src substrate cortactin	Cttn	116.5	123.067	146.4	154.867	143.333	254.467	155	200.5
Q9ESE1-1	Lipopolysaccharide-responsive and beige-like anchor protein	Lrba	44.9	27.1	27.9	45.3	51.7	57.6	29.7	32.7
P55258	Ras-related protein Rab-8A	Rab8a	36.7	45.3667	35.2	57.1333	56.8667	45.1	50.4	63.9333
Q63810	Calcineurin subunit B type 1	Ppp3r1	291.1	307.967	397.4	300.8	357	432.633	347.533	305.467
Q9QYB5-2	Gamma-adducin	Add3	41.2333	45.0667	56.5667	151.8	188.967	227.833	156.033	195.133
Q99KN9-1	Clathrin interactor 1	Clint1	220.833	144.967	192.433	246.6	274.033	255	294.5	277.733
Q9JIF0-1	Protein arginine N-methyltransferase 1	Prmt1	110.4	144.133	230.567	345.067	389.433	897.133	484.533	459.667
P60867	40S ribosomal protein S20	Rps20	1555.13	1803.07	1251.2	2223.33	1680.2	1576.23	1366.1	1673.2
Q8CG03	cGMP-specific 3,5-cyclic phosphodiesterase	Pde5a	24.6	29.1	29.35	94.7	44.1	73.45	71.6	61
Q80UU9	Membrane-associated progesterone receptor component 2	Pgrmc2	31.2	26.5	31.8	32.2	34	46.8	30.6	22.5
P63044	Vesicle-associated membrane protein 2	Vamp2	25.1	18	21.4	30.5	53.25	49.85	38.7	32.15
O70503-1	Very-long-chain 3-oxoacyl-CoA reductase	Hsd17b12	285.333	318.033	247.867	395.933	261.567	543.767	383.033	415.433
Q8BX70-1	Vacuolar protein sorting-associated protein 13C	Vps13c	71.4333	69.3333	44.7667	99.8667	141.6	107.85	104.033	124.7
P32233	Developmentally-regulated GTP-binding protein 1	Drg1	253.9	285.867	231.7	428.767	289.467	232.533	279.533	376.067
Q6DFW4	Nucleolar protein 58	Nop58	152.833	219	115.933	226.6	127.667	96.2667	129.4	216.9
P70695	Fructose-1,6-bisphosphatase isozyme 2	Fbp2	185.133	176.9	284.2	172.467	192.433	138.033	254.967	174.8
P70697	Uroporphyrinogen decarboxylase	Urod	94.9667	75.6333	113.667	138.733	167.7	169.667	210.233	142.967
O35864	COP9 signalosome complex subunit 5	Cops5	121.3	93.9	111.6	47.8	47.2667	80.6667	83.4333	39.6333
P55772	Ectonucleoside triphosphate diphosphohydrolase 1	Entpd1	103.467	114.3	125.567	167.433	195.4	554.433	345.3	309.267
P61028	Ras-related protein Rab-8B	Rab8b	29.75	34.3	53.75	57.05	47.8	132.05	66.85	59.6
Q9Z0U1	Tight junction protein ZO-2	Tjp2	42.95	72.95	57.4	67.95	47.7	112.5	63.3	107.5
Q62433	Protein NDRG1	Ndrg1	410.2	429	364.8	436.467	492.267	342.267	457.633	379.167
Q9QYG0	Protein NDRG2	Ndrg2	137.65	124.35	187.75	143.05	132.3	236.4	148.65	124
O88543	COP9 signalosome complex subunit 3	Cops3	156.7	154.2	199	104.1	108.4	141.4	108.2	65.1
Q9DBR7-1	Protein phosphatase 1 regulatory subunit 12A	Ppp1r12a	22.55	63.3	73.95	98.65	47.1	189.7	81.6	89.55
P00493	Hypoxanthine-guanine phosphoribosyltransferase	Hprt1	295.167	276.9	392.2	375	410.5	463.167	615.7	676.6
Q922H4	Mannose-1-phosphate guanyltransferase alpha	Gmppa	544.833	493.167	644.533	428.233	513.5	416.167	426.9	360.967
Q3THE2	Myosin regulatory light chain 12B	Myl12b	25.4333	26.6333	15.8667	38.8667	13.3667	13.9	17.2	84.7333
P28352	DNA-(apurinic or apyrimidinic site) lyase	Apex1	64.6	68.8	86.3	133.6	107.7	212	77	144.3
Q91YR9	Prostaglandin reductase 1	Ptgr1	93.7	64.2333	141.5	205.1	238.6	731.267	464.4	399.533
O08539-2	Myc box-dependent-interacting protein 1	Bin1	189.367	203.2	196.5	248.233	191.567	394.833	183.467	225.4
P31786	Acyl-CoA-binding protein	Dbi	221.533	188.333	322.1	319.867	337.167	248.867	552.833	411.4
Q9Z1X4	Interleukin enhancer-binding factor 3	Ilf3	187.1	193.9	235.5	363.833	376.8	310.267	485.9	458.7
Q9CQI6	Coactosin-like protein	Cotl1	141.767	99.2333	178.567	735.167	1001.67	1966.5	1213.17	1074.2
Q9CZY3	Ubiquitin-conjugating enzyme E2 variant 1	Ube2v1	118.8	121.467	152.967	226.733	248.4	273.5	226.133	205.6
Q3UEB3-1	Poly(U)-binding-splicing factor PUF60	Puf60	90.4	94.4	124.5	205	203	217.6	222.5	253.5
Q9ERL9	Guanylate cyclase soluble subunit alpha-1	Gucy1a1	5.5	19.3333	27.7667	69.85	57.95	66.2333	45.7667	47.1667
Q921F4-1	Heterogeneous nuclear ribonucleoprotein L-like	Hnrnpll	45.05	52.15	61.8	106.7	102	162.15	87.95	120.05
Q9D1K2	V-type proton ATPase subunit F	Atp6v1f	269.333	241.333	292.4	182.033	173.667	132.967	271.967	248.933
Q8R0F9	SEC14-like protein 4	Sec14l4	74	124.967	144.7	57.8	61.35	58.2	45.5	40.95
Q62219	Transforming growth factor beta-1-induced transcript 1 protein	Tgfb1i1	25.65	16.6	42.6	48.9	72.7	86.7	30.7	35.15
P01837	Immunoglobulin kappa constant	Igkc	89.6333	64.3667	262.4	473.633	465.3	2055.63	871.1	696.3
P50543	Protein S100-A11	S100a11	164.8	158.733	272.333	130.367	179.3	768.2	447.433	321.1
Q58A65	C-Jun-amino-terminal kinase-interacting protein 4	Spag9	37.2	38.25	59.85	56.2	52.95	67	68	64.5
Q9DBE0	Cysteine sulfinic acid decarboxylase	Csad	67.4333	71.5	86.4	68.2667	88.1333	129.8	89.3	73.5667
Q8BXZ1	Protein disulfide-isomerase TMX3	Tmx3	81.4333	74.0333	90.3333	152.7	139.2	166.967	131.7	148.567
P62748	Hippocalcin-like protein 1	Hpcal1	207.667	186.867	178.467	290.633	339.633	275.333	286.333	358.1
P38060	Hydroxymethylglutaryl-CoA lyase, mitochondrial	Hmgcl	402.45	391.95	419.95	307.8	394	518.05	351.4	285.3
O35286	Pre-mRNA-splicing factor ATP-dependent RNA helicase DHX15	Dhx15	220.1	235.367	239.467	202.733	138.4	129.267	200.033	277
P04104	Keratin, type II cytoskeletal 1	Krt1	197.867	344.3	349.367	402.533	370.967	478.567	677.433	554.1
P61087	Ubiquitin-conjugating enzyme E2 K	Ube2k	308.533	221.767	256.833	216.8	333.833	239.233	396.833	290.7
Q9D024	Coiled-coil domain-containing protein 47	Ccdc47	119.4	156.067	109.567	67.5667	46.6	153.4	137.2	135
Q7TNG5-1	Echinoderm microtubule-associated protein-like 2	Eml2	193.5	176.967	259.933	237.367	263.667	503.533	289.233	232.4
Q9D358-2	Low molecular weight phosphotyrosine protein phosphatase	Acp1	180.833	176.933	191.733	256.267	290.133	277.367	282.2	238.067
Q61830	Macrophage mannose receptor 1	Mrc1	39.5667	32.6	61.3	79.3	111.2	469.967	387.833	306.667
A2ADY9	Protein DDI1 homolog 2	Ddi2	74.7	71.1333	99.6333	158.067	171.767	295.1	217.367	194.167
Q99JB2	Stomatin-like protein 2, mitochondrial	Stoml2	80.9	76.2	63.4333	107.1	97.7	75.3	102.2	118.933
P61458	Pterin-4-alpha-carbinolamine dehydratase	Pcbd1	1266.1	520.6	724.6	470.1	1283.47	592.967	781.4	319.8
O55071	Cytochrome P450 2B19	Cyp2b19	65	20.7667	39.1	61.6	95.65	168	44.2333	46.8
Q8BHG1	Nardilysin	Nrdc	280.367	278.933	356.633	482.9	504.833	510.767	544.3	502.367
O35857	Mitochondrial import inner membrane translocase subunit TIM44	Timm44	260.967	197.433	204.167	311.867	335.2	355	398.267	288.2
Q60931	Voltage-dependent anion-selective channel protein 3	Vdac3	262.633	150.8	99	273.567	230.533	591.8	295.2	267.9
Q9D0T1	NHP2-like protein 1	Snu13	56.5333	65.8667	52.4667	149.333	85.5667	51.7	101.1	156.233
Q9CQA3	Succinate dehydrogenase [ubiquinone] iron-sulfur subunit, mitochondrial	Sdhb	335.4	385.433	285.8	223.967	195.367	249.5	277.067	206.667
Q9D0M3	Cytochrome c1, heme protein, mitochondrial	Cyc1	297.767	495.6	186.833	86	167.667	212.467	92.4667	134.633
Q9D8Y0	EF-hand domain-containing protein D2	Efhd2	267	227.333	395.333	563.233	606.7	687.733	595.867	678.2
Q9JLQ0	CD2-associated protein	Cd2ap	190.4	183.867	214.9	325.933	272.133	503.2	366.4	337.733
Q9D892	Inosine triphosphate pyrophosphatase	Itpa	85.7667	96	130.033	92.3667	102.6	103.6	111.8	110.6
P19783	Cytochrome c oxidase subunit 4 isoform 1, mitochondrial	Cox4i1	625.5	806.567	250.4	210.5	297.467	324.3	254.267	256.1
Q91WU5	Arsenite methyltransferase	As3mt	39.4	29.2	62.0667	106	89.3	236.133	126.667	126.467
Q60634-1	Flotillin-2	Flot2	99.6333	69.2333	83.8333	125.9	146.333	193.333	268.9	216.867
Q921M4-1	Golgin subfamily A member 2	Golga2	157.9	160.5	206.5	323.6	331.2	387.3	270.45	250.3
Q9CQH7	Transcription factor BTF3 homolog 4	Btf3l4	123.867	133.833	124.333	170.967	135.033	184.5	102.8	115.5
P61082	NEDD8-conjugating enzyme Ubc12	Ube2m	194.533	230.167	287.7	419.567	409.733	691.6	410.533	373.733
O88746	Target of Myb protein 1	Tom1	20.1	20.95	31.65	37.15	42	65.2	39.05	34.05
Q8VCI5-1	Peroxisomal biogenesis factor 19	Pex19	20.3	23.5	30.35	55.3	57.35	135.65	59	54.8
Q99NB1	Acetyl-coenzyme A synthetase 2-like, mitochondrial	Acss1	59.2	54.95	79.65	97.1	126.15	58.85	76.35	69.75
Q9ES46	Beta-parvin	Parvb	29.2	24.65	36.1	72.9	47.25	36.65	52.2	73.2
P12787	Cytochrome c oxidase subunit 5A, mitochondrial	Cox5a	1776.33	1106.8	376.433	962.467	1407.6	1236.53	1291.3	1147
Q62048-1	Astrocytic phosphoprotein PEA-15	Pea15	75.1333	77.9333	95.8	208.067	226.6	637.933	322.133	291.8
Q6PHN9	Ras-related protein Rab-35	Rab35	134.967	121.333	114.533	224.767	230.433	198.767	322.6	276.467
Q8VIJ6	Splicing factor, proline- and glutamine-rich	Sfpq	81.0667	82.7333	62.4667	197.433	113.933	234.567	143.6	268.2
P50518	V-type proton ATPase subunit E 1	Atp6v1e1	168.167	150.733	178.033	194.3	218.033	327.433	268.4	220.867
Q05BC3	Echinoderm microtubule-associated protein-like 1	Eml1	45.4	19.2667	19.6	49.7667	35.2	156.5	58.8667	70.5667
P97927	Laminin subunit alpha-4	Lama4	25.9	19.3333	24.5667	99.7333	103.967	181.833	108.533	109.567
Q80X19-1	Collagen alpha-1(XIV) chain	Col14a1	46.95	61.2	64.4	275.75	60.25	114.55	152.85	542
Q62425	Cytochrome c oxidase subunit NDUFA4	Ndufa4	1700.13	1781.2	778.767	1464.07	1391.93	892.667	1747.43	1395.33
Q8R4N0	Citramalyl-CoA lyase, mitochondrial	Clybl	316.2	284.367	344.233	120.167	150.967	27.85	210.233	118.633
O08583-1	THO complex subunit 4	Alyref	87.4333	121.867	89.9667	230.6	173.033	274.233	184.467	305.867
Q91VC7	Protein phosphatase 1 regulatory subunit 14A	Ppp1r14a	4.5	2.4	5.6	12.15	5.15	30.6	10.25	16.3
Q8CI51	PDZ and LIM domain protein 5	Pdlim5	157.733	153.7	160.533	244.733	197.533	507.633	295.9	343.633
Q8BMJ3	Eukaryotic translation initiation factor 1A, X-chromosomal	Eif1ax	658.633	819.033	664.633	603.533	583.8	229.733	595.833	667.367
Q9CPP6	NADH dehydrogenase [ubiquinone] 1 alpha subcomplex subunit 5	Ndufa5	667.333	656.6	238.8	583.3	601.533	284.833	618.767	730.467
Q05186	Reticulocalbin-1	Rcn1	44.5	41.1	49.2	56.45	77.95	133.1	137.15	120.85
Q3UIA2	Rho GTPase-activating protein 17	Arhgap17	39.7333	33.2333	28.4	78.1333	47.1	80.4333	44.7667	78.1333
Q9R099	Transducin beta-like protein 2	Tbl2	204.667	239.633	151.833	236.767	148.167	184.433	193.467	191.667
Q9CWS0	N(G),N(G)-dimethylarginine dimethylaminohydrolase 1	Ddah1	23.8667	15.8	23.1	57.6	62.2667	176.767	82.7333	59.3
Q3UZ39-1	Leucine-rich repeat flightless-interacting protein 1	Lrrfip1	64.5	57.7	89.2	173.7	164	353.6	185	198.6
Q7TNG8	Probable D-lactate dehydrogenase, mitochondrial	Ldhd	70.1667	69.6	234.667	203.9	193.7	155.867	267.5	285.667
Q8CHU3-1	Epsin-2	Epn2	14.2	13.2	15.2333	20.9667	17.5333	41.5667	19.1667	19.5333
Q8BSY0	Aspartyl/asparaginyl beta-hydroxylase	Asph	34.65	33.4	30.25	80.35	64.85	90.95	96.3	101.15
Q8K354	Carbonyl reductase [NADPH] 3	Cbr3	34.6	31	49.7667	105.333	112.533	296.5	206.4	170.367
Q8R180	ERO1-like protein alpha	Ero1a	190.433	195.833	240.667	300	327.733	335.733	311.233	274.033
P09803	Cadherin-1	Cdh1	67.6667	76.5	101.633	96.5667	92.7333	201.167	129.3	108.867
Q9R0X4	Acyl-coenzyme A thioesterase 9, mitochondrial	Acot9	196.567	179.333	228.767	369.333	336.833	317.067	390.933	378.667
P14115	60S ribosomal protein L27a	Rpl27a	4441.23	4482.23	3040.73	3987.9	3271.43	1660.83	2573.8	3184.2
P09041	Phosphoglycerate kinase 2	Pgk2	266.7	275.4	317.1	435.75	490.85	699.4	446.6	378.35
Q69ZS7	HBS1-like protein	Hbs1l	182.5	198.933	230.867	290.533	229.2	88.3333	155.167	224.7
Q9D2R4	Transmembrane emp24 domain-containing protein 11	Tmed11	1476.9	1458.8	929.267	719.9	673.1	126.467	467.133	421.433
Q8CC88	von Willebrand factor A domain-containing protein 8	Vwa8	55.8	63.4	91.3	101.7	90.6	106.45	83.3	87.1
Q9CXY6	Interleukin enhancer-binding factor 2	Ilf2	302.9	280.367	378.933	649.633	674.1	750.433	862.933	860.033
P62900	60S ribosomal protein L31	Rpl31	4591.9	4930.53	3522.23	3108.7	2415.9	654.2	1982.83	2587.83
Q9D020	Cytosolic 5-nucleotidase 3A	Nt5c3a	316.767	298.567	378.4	166.9	148.667	79.2333	195.033	123.5
Q8BHD7	Polypyrimidine tract-binding protein 3	Ptbp3	55.3	41.95	37.35	61.75	62.7	27.9	67.35	74.5
Q99JW2	Aminoacylase-1	Acy1	296.1	300.5	322.6	371.85	388.6	457.95	320.2	284.95
Q9EPE9	Manganese-transporting ATPase 13A1	Atp13a1	305.133	290.367	211.2	211.467	181.267	235.167	212.2	245.033
Q8R121-1	Protein Z-dependent protease inhibitor	Serpina10	56.3333	61.9	109.1	123.767	140.6	330.833	157.767	164.7
Q9DCS2	Methyltransferase-like 26	Mettl26	599.733	567.633	586.3	538.5	636.033	293.167	440.7	375.567
Q9DCS9	NADH dehydrogenase [ubiquinone] 1 beta subcomplex subunit 10	Ndufb10	268.3	195.533	95.7	313.633	267.167	183.9	310.467	294.467
Q6PHZ2-1	Calcium/calmodulin-dependent protein kinase type II subunit delta	Camk2d	49.5333	55.4333	54.4667	99.3	50.3667	43.2667	61.6667	131.633
P46467	Vacuolar protein sorting-associated protein 4B	Vps4b	32.5	24.3	24.2667	44.8	66.4667	217.7	59.8333	57.6333
P32883-2	GTPase KRas	Kras	89.1667	90.8667	110.333	76.7	76.8333	179.433	119.533	101.733
Q3UDE2	Tubulin--tyrosine ligase-like protein 12	Ttll12	98.9667	96.2333	122.5	108	121.267	131.333	149.6	129.433
P70404	Isocitrate dehydrogenase [NAD] subunit gamma 1, mitochondrial	Idh3g	326.967	211.033	253.467	307.167	425.633	211.567	395.633	291.8
P00405	Cytochrome c oxidase subunit 2	Mtco2	1148.77	905.967	280.467	740.4	980.133	726.2	971.6	930.2
Q9CR57	60S ribosomal protein L14	Rpl14	3775.27	3974.37	2680.97	4689.9	3550.7	1701.83	2886.13	3297.1
Q8BK64	Activator of 90 kDa heat shock protein ATPase homolog 1	Ahsa1	72.2667	96.9	119.3	132.533	138.733	50.2667	148.1	165.233
Q99LC8	Translation initiation factor eIF-2B subunit alpha	Eif2b1	325.2	301.033	399.767	470.533	482.367	285.1	316.1	361.5
O35955	Proteasome subunit beta type-10	Psmb10	48.1	31.6667	84	180.6	233.733	160.3	350	300.867
Q9DBD0	Inhibitor of carbonic anhydrase	Ica	29.3	22.8	27	30.4	52.1	137.2	35.5	39
Q3THG9	Alanyl-tRNA editing protein Aarsd1	Aarsd1	33.4	35.9667	51.8	72.6667	75.4667	81.7333	62.6667	66.9333
P18654	Ribosomal protein S6 kinase alpha-3	Rps6ka3	91.05	90.2	95.15	124.8	117.25	91.55	120.75	162.9
P61961	Ubiquitin-fold modifier 1	Ufm1	913.067	1139.57	1058.37	124.233	133.967	35.1	195.867	132.733
Q62186	Translocon-associated protein subunit delta	Ssr4	1106.57	1514.97	873.267	28.3	38.2	67	49.3333	37.0667
P18572-1	Basigin	Bsg	199.9	203.133	188.767	162.433	167.633	314.167	179.067	158.133
Q9DBH5	Vesicular integral-membrane protein VIP36	Lman2	1036.2	961.933	895.167	989.467	1165.43	990.767	1214.93	1021.9
P46061	Ran GTPase-activating protein 1	Rangap1	157.933	172.733	207.1	283.6	315.033	393.967	373.333	403.3
Q8VDW0-1	ATP-dependent RNA helicase DDX39A	Ddx39a	76.5667	81.5	85	18.2667	17.2	81.6667	29.9333	16.4
O55234	Proteasome subunit beta type-5	Psmb5	240.633	203.433	291.867	397.367	498.2	144.967	509.067	433.367
Q9Z2Y8	Pyridoxal phosphate homeostasis protein	Plpbp	216.567	264.867	252.767	293.5	388.2	187	407.467	326.433
Q80W22	Threonine synthase-like 2	Thnsl2	229.9	189.5	226.467	215.5	264.2	541.6	243.4	185.833
Q571I9	Aldehyde dehydrogenase family 16 member A1	Aldh16a1	30.3	29.5	29.9	0	2.8	0	0	0
P19536	Cytochrome c oxidase subunit 5B, mitochondrial	Cox5b	2241.73	2035.87	836.467	1295.87	1612.63	1171.77	1727.87	1740.63
Q9R0Q7	Prostaglandin E synthase 3	Ptges3	219.7	226.733	339.567	467.5	354.667	807.1	411.3	416.433
Q8CJ53	Cdc42-interacting protein 4	Trip10	47.5	44	65.3333	75.5	84.8333	68.2333	130.1	130.967
Q9EQ06	Estradiol 17-beta-dehydrogenase 11	Hsd17b11	54.9667	53.0333	79.9667	70.7667	59.1	127.333	97.6667	89.0667
P28658	Ataxin-10	Atxn10	100.367	95.6	102.7	89.4333	124.633	179.7	145.833	110
Q9JHJ0	Tropomodulin-3	Tmod3	134.167	198.567	163.3	358.167	193.233	407.833	231.4	507.033
P33622	Apolipoprotein C-III	Apoc3	42.0667	30.5333	25.5333	70.2	182.533	201.067	56.8	54.5333
O35344	Importin subunit alpha-4	Kpna3	39.5	39.9	45.5	73	66.7	71.3	64.6	95.8
P23198	Chromobox protein homolog 3	Cbx3	91.8	133.4	135.567	391.167	375.333	889.9	310.8	577.1
Q8VBW6	NEDD8-activating enzyme E1 regulatory subunit	Nae1	38.1333	38.8	56.4667	71.5	79.0333	129.5	90.9333	78.1333
Q64514-1	Tripeptidyl-peptidase 2	Tpp2	87.5	73.4	105.4	103.55	109.9	158.4	143.5	134.3
Q8K310	Matrin-3	Matr3	161.033	131.867	131.467	221.167	217.833	240.6	249.633	301.6
Q9CQJ6	Density-regulated protein	Denr	108.6	114.333	81.9333	152.167	108.1	44.7333	88.4	200.8
Q61702	Inter-alpha-trypsin inhibitor heavy chain H1	Itih1	17.2333	21.0333	40.7333	19.7	28.7667	43.1	17.4667	24
P60122	RuvB-like 1	Ruvbl1	223.4	232.433	250.5	317.367	307.667	271.3	359.767	430.9
Q9JKC8	AP-3 complex subunit mu-1	Ap3m1	154.5	230.9	210.7	90.2	37.3	26.5	49.4	84.1
Q9CQ19	Myosin regulatory light polypeptide 9	Myl9	46.5	34.3	63.7	44.4	7.5	0	12.2	34.9
Q6P5H2-1	Nestin	Nes	23.4	21.5	33.4	34.5	29.85	52.8	36.7	36.3
P34022	Ran-specific GTPase-activating protein	Ranbp1	347.9	330.4	491.8	414	432.1	591.833	588.067	446.533
Q62000	Mimecan	Ogn	62	97.6333	136.967	199.433	214.9	183.167	217.3	302.667
Q9JIQ3	Diablo homolog, mitochondrial	Diablo	11	12.4	11	26.8	45.2	42.6	44.3	39.2
Q9DBB9	Carboxypeptidase N subunit 2	Cpn2	40.6667	45.8333	72.3	80.6	135.433	125.9	142.833	112.7
Q9DB25	Dolichyl-phosphate beta-glucosyltransferase	Alg5	357.7	417.3	381.733	384.967	361.333	317.767	311.9	301.767
P70441-1	Na(+)/H(+) exchange regulatory cofactor NHE-RF1	Slc9a3r1	91.1333	95.9	115.4	151	160	300.567	173.9	169.067
Q8R2Y8	Peptidyl-tRNA hydrolase 2, mitochondrial	Ptrh2	272.3	216.267	172.267	255.333	191.767	283.833	224.3	301.167
P15105	Glutamine synthetase	Glul	47.25	25.4	34.45	121.6	91.95	230	123.3	124
Q8VCC9	Spondin-1	Spon1	6.06667	8.6	9.3	25.5	16.8	115.5	29.55	23.8667
Q8K2Q9-1	Shootin-1	Shtn1	153.05	155.8	177.2	236.55	204.65	283.2	206.55	232.75
Q3UMF0	Cordon-bleu protein-like 1	Cobll1	129.2	141.3	138.6	215.05	187.75	160.85	154.85	217.1
P48024	Eukaryotic translation initiation factor 1	Eif1	232.3	255.033	249.467	355.667	286.567	137.6	246.367	292.6
Q5SVR0	TBC1 domain family member 9B	Tbc1d9b	18.9	10.6	8.5	35.5	25.9	62.5	35.2	24
Q9EQH2	Endoplasmic reticulum aminopeptidase 1	Erap1	46.1	36.3333	55.7333	65.6	88.7333	190.1	147.233	100.4
Q8VH51-1	RNA-binding protein 39	Rbm39	48.3333	54.9	53.3333	104.233	78.6	129.933	92.5	108.433
Q91V61	Sideroflexin-3	Sfxn3	67.1333	41.0333	32.7667	105.5	115.433	275.167	145.067	134.233
Q8VD75	Huntingtin-interacting protein 1	Hip1	26.4	23.15	25.6	55.0333	53.4333	147.467	52.4333	53.8333
Q924M7	Mannose-6-phosphate isomerase	Mpi	40.9	43.1	66.6	45.1	46	6.6	63.3	52.3
Q9QY76	Vesicle-associated membrane protein-associated protein B	Vapb	234.55	253.15	191.75	359.6	280	767.75	342.4	345.15
P70412	CUB and zona pellucida-like domain-containing protein 1	Cuzd1	494.233	280.1	421.867	233.5	280.167	284.967	599.133	521.867
Q9JK48	Endophilin-B1	Sh3glb1	107.1	104.833	128.033	207.167	226.6	635.033	313.1	259.933
A2ATU0	Probable 2-oxoglutarate dehydrogenase E1 component DHKTD1, mitochondrial	Dhtkd1	672	418.1	468.6	440.8	513.3	55.9	224.8	218.7
O89103	Complement component C1q receptor	Cd93	23.8667	23.3667	18.9667	34.3333	43.7333	51.9667	37.6	35.7
Q9CQZ1	Heat shock factor-binding protein 1	Hsbp1	25.8	30.6	42.6	23.1	29.05	41.1	48.9	33.05
Q925I1-1	ATPase family AAA domain-containing protein 3	Atad3	140.55	123.85	58.45	215.4	106.55	148.95	164.85	227.2
O88696	ATP-dependent Clp protease proteolytic subunit, mitochondrial	Clpp	237.2	247.567	344.333	427.067	475.1	358.1	402.933	349.767
Q61133	Glutathione S-transferase theta-2	Gstt2	694.3	612.1	797.367	915.267	1007.13	550.567	1065.53	783.633
Q9Z0P5	Twinfilin-2	Twf2	20.15	16.75	29.3	102.65	117.85	183.2	93.9	99.2
Q921M3-1	Splicing factor 3B subunit 3	Sf3b3	90.25	101.25	108.35	158.55	126.75	190.05	129.6	187.9
Q8K183	Pyridoxal kinase	Pdxk	115.9	108.667	87.5	78.4667	131.4	65.6	158.2	123.767
Q9CX34	Protein SGT1 homolog	Sugt1	82.5	75.3667	93.6667	120.4	138.533	291.9	185.033	154.2
Q99MR6-1	Serrate RNA effector molecule homolog	Srrt	118.767	132.533	162.9	309.067	275.9	801.767	305.367	344
O54890	Integrin beta-3	Itgb3	6.55	5.7	8.55	36.0333	25.1	259.867	25.7667	26.7
Q3THS6	S-adenosylmethionine synthase isoform type-2	Mat2a	140.6	150.9	209.9	329.4	379.2	684.2	412.85	347.95
P27661	Histone H2AX	H2ax	38.0333	469.4	51.2667	269.333	73.5	84.3	110.633	1878.07
Q4VAA2-1	Protein CDV3	Cdv3	43.1	66.65	69.65	40.75	48.45	61.4	28.8	24.8
Q8K411-1	Presequence protease, mitochondrial	Pitrm1	128.7	111.967	144.433	230.433	237.133	124.367	213.367	208.767
O09167	60S ribosomal protein L21	Rpl21	1685.53	1969.27	1311	1989.67	1449.83	685.2	1316.43	1535.67
Q9JK38	Glucosamine 6-phosphate N-acetyltransferase	Gnpnat1	212.967	213.9	233.267	168.833	175.567	144.633	136.567	136.433
Q921J2	GTP-binding protein Rheb	Rheb	575.8	584.167	732	499.767	503.533	577.067	519	430.267
Q6P9Q6-1	FK506-binding protein 15	Fkbp15	21.2	8.6	9.7	24.8	30.5	35.6	37.6	27.8
Q99L88	Beta-1-syntrophin	Sntb1	470.367	497.2	464.1	817.433	493.7	321.3	465.4	638.633
Q3UJU9	Regulator of microtubule dynamics protein 3	Rmdn3	100.9	101.15	57.1	93	90.7	63.7	91.9	103.7
Q91VM5	RNA binding motif protein, X-linked-like-1	Rbmxl1	162.4	185.467	192.533	303.2	253.767	221.867	390.5	439.2
Q6WVG3	BTB/POZ domain-containing protein KCTD12	Kctd12	26.65	22.1	32.15	228.5	229.15	561.5	266.45	312.9
Q3V1L4	Cytosolic purine 5-nucleotidase	Nt5c2	125.633	104.3	104.633	28.4	37.0667	14.1667	56.8333	64.45
Q9JI75	Ribosyldihydronicotinamide dehydrogenase [quinone]	Nqo2	148.733	144.333	200.6	151.333	158.533	281.933	167.133	163.4
Q6Q899	Antiviral innate immune response receptor RIG-I	Ddx58	39.5	30.8667	37.2667	78.5667	107.633	149.533	174.533	114.167
P04228	H-2 class II histocompatibility antigen, A-D alpha chain	H2-Aa	70.2333	76.4667	93.5667	231.333	466.833	1321.53	706.667	595
Q9JLI6-1	Selenocysteine lyase	Scly	47.85	45.3	63.1	79.7	93.55	255.75	125.4	106.6
Q9JHL1	Na(+)/H(+) exchange regulatory cofactor NHE-RF2	Slc9a3r2	133.4	149.967	112.333	151.633	105.833	107.367	98.6	126.4
Q9QUH0	Glutaredoxin-1	Glrx	453.9	398.55	567.15	503.15	609.5	69.45	822.95	618.45
Q8VC30	Triokinase/FMN cyclase	Tkfc	61.25	56.3	69.8	94.85	120.4	183.8	97.35	92.9
O09172	Glutamate--cysteine ligase regulatory subunit	Gclm	71.1667	65.5333	67.1	76.8	90.4	164.5	86.3667	78.7333
Q8K0S2	Glutamate-rich protein 5	Erich5	105.35	121.55	121.8	117.2	136.5	106.15	77.05	75.35
P48428	Tubulin-specific chaperone A	Tbca	97.5667	100.167	106.733	69.1667	76.9667	145.2	86.2667	83.9
P08905	Lysozyme C-2	Lyz2	12.4	13.6667	21.2	61.4333	43.5	143.267	45	51.7333
Q91V12-1	Cytosolic acyl coenzyme A thioester hydrolase	Acot7	46.6667	39.6667	49	259.1	222.1	216.267	153.567	148.933
Q8VBV7	COP9 signalosome complex subunit 8	Cops8	44.3	23.3333	24.3	56.8333	78.0333	78.85	88.1667	65.6
O08917	Flotillin-1	Flot1	23.45	16.15	21.05	29.35	35.7	138.8	41.7	36.1
Q8C7R4	Ubiquitin-like modifier-activating enzyme 6	Uba6	88.8667	91.2667	104.233	143.567	158.733	294.933	173.867	160.833
O54984	ATPase GET3	Get3	401.833	288.033	318.7	448	612.033	826.233	397.733	377.8
Q61781	Keratin, type I cytoskeletal 14	Krt14	39.4	57.8	46.4	139.55	74.7	386.6	171.35	103.8
P04227	H-2 class II histocompatibility antigen, A-Q alpha chain (Fragment)	H2-Aa	31.4667	20.4	147.767	174.167	15.2667	24.5333	15.8333	17.8667
P63073	Eukaryotic translation initiation factor 4E	Eif4e	837.233	748.133	804.633	661.633	794.267	247.933	755.6	671.733
O09164	Extracellular superoxide dismutase [Cu-Zn]	Sod3	7.95	9.55	6.95	11.4	13.2	23.2	19.6	18.65
Q8JZR0	Long-chain-fatty-acid--CoA ligase 5	Acsl5	40.6667	60.9	65.6333	121.467	66.9	40.1	68.0667	124.767
P40336	Vacuolar protein sorting-associated protein 26A	Vps26a	47.2333	32.1667	49.4333	32.3	36.4	66.8	64.5333	51.2667
Q6PDM2	Serine/arginine-rich splicing factor 1	Srsf1	121.967	97.4667	97.9	99.5667	114.933	119.033	118.967	161.8
Q8BX90	Fibronectin type-III domain-containing protein 3A	Fndc3a	206.033	267.467	180.7	169.2	113.533	100.567	94.9333	146.5
P11438	Lysosome-associated membrane glycoprotein 1	Lamp1	292	250.2	372.733	349.9	392.133	278.633	612.6	461.267
P50171	Estradiol 17-beta-dehydrogenase 8	Hsd17b8	77.9333	67.5	76.5667	125.767	123.133	297.067	127.233	129.133
Q8R5J9	PRA1 family protein 3	Arl6ip5	130.233	154.1	154.167	146.4	172.233	51.6	213.567	206.133
Q9QZD9	Eukaryotic translation initiation factor 3 subunit I	Eif3i	890.3	861.5	955.6	890.433	1047.27	500.2	908.667	896.7
Q8BVQ5	Protein phosphatase methylesterase 1	Ppme1	33	27.8	33.2	63.9	55.6	46	44.2	43.5
P56565	Protein S100-A1	S100a1	16.2667	19.2	24.1333	20.2	34.4333	50.1	88.9	60.6667
P70202	Latexin	Lxn	599.333	539.567	692.267	640.733	780.8	801.5	770.9	662.3
P30412	Peptidyl-prolyl cis-trans isomerase C	Ppic	368.467	237.567	652	152.367	289	48.0667	262.433	105.367
Q99LP6	GrpE protein homolog 1, mitochondrial	Grpel1	338.933	380.5	450.9	587.7	638.4	525.733	608.033	601.067
Q9Z1P6	NADH dehydrogenase [ubiquinone] 1 alpha subcomplex subunit 7	Ndufa7	476.3	433.067	165.367	317.8	305.2	252.367	291.233	358.3
P01326	Insulin-2	Ins2	61.55	236.45	174.15	126.5	179.1	520.8	130.6	113.9
Q91YE6	Importin-9	Ipo9	39.8	23.8	31.3	46.6	73.3	107.2	78.6	73.5
Q9ESP1	Stromal cell-derived factor 2-like protein 1	Sdf2l1	1317.1	1712.47	1161.47	1338.43	720.067	93.9	386.7	1172.43
P30275	Creatine kinase U-type, mitochondrial	Ckmt1	66.2	28.8	50.5	33.5	25.9	64	38.4	38.4
Q8R010	Aminoacyl tRNA synthase complex-interacting multifunctional protein 2	Aimp2	243.933	217.2	285.067	254.733	274.1	271.967	193.7	188.4
Q8C878	NEDD8-activating enzyme E1 catalytic subunit	Uba3	59.5	53.9	57.4	108.7	119.6	73.1	123.9	94
Q9JIX8	Apoptotic chromatin condensation inducer in the nucleus	Acin1	24.45	22.8	27.8	75.6	56.5	146.55	52.55	60.75
P47915	60S ribosomal protein L29	Rpl29	2961.07	3685.93	2647.7	3400.77	2464.83	1662.2	2283.17	3024.27
Q9QZD8	Mitochondrial dicarboxylate carrier	Slc25a10	72.6	43.5333	33	82.3	65.6333	79.2333	69.2667	72.0667
O70591	Prefoldin subunit 2	Pfdn2	265.767	233.033	240	282.733	300.167	194.733	321.967	315.467
Q9CR09	Ubiquitin-fold modifier-conjugating enzyme 1	Ufc1	1112.33	1036.13	1083.23	1196.77	1281.9	1098.4	813.833	756.8
Q01339	Beta-2-glycoprotein 1	Apoh	61.4667	82.1	125.433	142.933	144	822.4	174.433	138.467
Q62348	Translin	Tsn	72.95	76.95	93.85	26.15	51.9	112.7	33.4	28.65
Q3TTY5	Keratin, type II cytoskeletal 2 epidermal	Krt2	267.1	449.8	361.767	363.9	326	879.8	621.533	457.8
Q9D1H9-1	Microfibril-associated glycoprotein 4	Mfap4	29.9333	15.8333	27.7	54.4	20.0333	17.0667	36.3	16.7333
P28650	Adenylosuccinate synthetase isozyme 1	Adss1	27.75	14.4	23.9333	84.0667	113.733	369.433	114	114.1
Q60902-1	Epidermal growth factor receptor substrate 15-like 1	Eps15l1	22.95	52.85	48.7	65.3	70.2	131.9	79.25	75.45
Q9D0J8	Parathymosin	Ptms	506.633	586.933	660.467	241.567	349.033	303.833	705.2	518.967
Q9JII5	DAZ-associated protein 1	Dazap1	93.1	67.9	84.1	43.55	90.5	21	151.15	100.75
P31750	RAC-alpha serine/threonine-protein kinase	Akt1	41.6	38.55	40.4	37.4	58.3	100.9	66.35	50.8
Q9JJI8	60S ribosomal protein L38	Rpl38	4736.83	1626.07	2605.9	4182.87	3502.43	2093.67	2476.47	2586.5
Q8BUK6	Protein Hook homolog 3	Hook3	64.9	50.3667	64.4333	159.567	151.433	183.3	138.167	153.5
Q9R1W5	Calcitonin gene-related peptide type 1 receptor	Calcrl	15.5667	20.9667	22.6667	48	45.6667	104.5	40.8	64.9667
Q9QXX4	Calcium-binding mitochondrial carrier protein Aralar2	Slc25a13	74.9	69.1	33.9	100.3	96.2	242.7	126.5	130.9
P55095	Glucagon	Gcg	454.767	963.233	844.367	214.933	263.233	155.867	829.3	495.4
Q8BJU0-1	Small glutamine-rich tetratricopeptide repeat-containing protein alpha	Sgta	58.5667	51.0333	75.5667	95.6	101.333	177.533	141.833	108.6
Q8BP40	Lysophosphatidic acid phosphatase type 6	Acp6	42.7667	59.0667	75.1	81.2333	89.2333	127.233	80.0667	65.3
O88447	Kinesin light chain 1	Klc1	42.25	41.6	47.4	73.9	78.75	84.45	90.2	99.25
P12246	Serum amyloid P-component	Apcs	19.85	18.15	76.9667	40.8333	29.7	134.733	74.8333	138.033
Q3TEA8-1	Heterochromatin protein 1-binding protein 3	Hp1bp3	80.7	97.25	81.95	278.5	141.85	150.95	162.3	362.35
Q9DBX6	Cytochrome P450 2S1	Cyp2s1	15.3667	11.3333	14.5	87.9333	67.6	71.5333	69.8667	70.7667
Q9DCT2	NADH dehydrogenase [ubiquinone] iron-sulfur protein 3, mitochondrial	Ndufs3	548.5	377.5	151.2	315.4	435.267	352.233	463.9	443.933
P20108	Thioredoxin-dependent peroxide reductase, mitochondrial	Prdx3	786.033	515.167	803.333	1046.57	1239.37	872.6	1020.73	810.9
P49586	Choline-phosphate cytidylyltransferase A	Pcyt1a	16.6	22.05	20.75	11.75	10.05	46.3	16.85	26.25
Q8R5M8	Cell adhesion molecule 1	Cadm1	24.5	29.5	27.3	12.2	18.3	45.6	19.1	9.9
Q99KD5	Protein unc-45 homolog A	Unc45a	26.95	34.5	36.9	25.8	31.7	17.1	35.45	43.15
Q60759	Glutaryl-CoA dehydrogenase, mitochondrial	Gcdh	196.2	162.667	177.133	250.467	200.5	55.9667	236.633	204.333
P97370	Sodium/potassium-transporting ATPase subunit beta-3	Atp1b3	231.1	253.733	200.133	180.967	167.533	219.2	254.5	228.633
Q8K3C3	Protein LZIC	Lzic	45.5667	58.3667	82.1667	92.0333	147.8	272	121.5	113.5
Q61362-1	Chitinase-3-like protein 1	Chi3l1	3.7	9.7	10.5	29.7	27.7	98	21.3	17.05
Q99KP3	Lambda-crystallin homolog	Cryl1	25.55	22.45	26.2	61.2	69.3	242.9	112.55	100.7
Q8K274	Ketosamine-3-kinase	Fn3krp	66.0333	71.3667	75.1667	88.2	99.2	65	109.8	102.833
P47811	Mitogen-activated protein kinase 14	Mapk14	24.85	24.7	36.85	134.05	104.45	154.25	112.05	106.75
Q9JJ28	Protein flightless-1 homolog	Flii	28.4	30.45	35.65	26.15	31.8	12.95	53.4	52.45
Q9CQ92	Mitochondrial fission 1 protein	Fis1	162.4	148.433	197.7	291.767	311.133	492.167	363.567	340.667
P70372	ELAV-like protein 1	Elavl1	271.967	275.867	375.033	386	416.7	441.9	506.933	470.967
P28654	Decorin	Dcn	302.4	377.7	464.967	623	653.633	945.3	911.4	1346.37
Q6PGC1	ATP-dependent RNA helicase DHX29	Dhx29	97.7	93.4	114.85	233.95	202.75	69.1	134.8	259.35
Q9QZ88	Vacuolar protein sorting-associated protein 29	Vps29	325	306.4	372.9	495.333	505.767	724.3	640.067	600.033
Q9QZQ1-2	Afadin	Afdn	73	68.7	79	171.9	134.7	274.4	157.8	194.3
Q99KH8	Serine/threonine-protein kinase 24	Stk24	22.1	27.1	34.8	29.6	26.2	8.5	44.1	27.8
Q8BTY1	Kynurenine--oxoglutarate transaminase 1	Kyat1	70.7	60.3	73.9333	81.0667	93.3333	69.6	83.4667	71.3333
Q8VED5	Keratin, type II cytoskeletal 79	Krt79	310.567	611.367	435.3	766.1	608.9	2052.73	880.1	697.467
Q9JI11	Serine/threonine-protein kinase 4	Stk4	206.8	109.9	319.4	138.5	156	188.5	169.4	144.8
Q64435	UDP-glucuronosyltransferase 1-6	Ugt1a6	8.95	6.8	8.3	18.95	21.75	10.4	78.65	85.7
P61759	Prefoldin subunit 3	Vbp1	203.9	197.8	245.567	304.567	367.333	401.467	404.133	317.2
P02535-1	Keratin, type I cytoskeletal 10	Krt10	131.967	195.9	184.867	294.733	201.533	443.867	342.033	244.8
P06800	Receptor-type tyrosine-protein phosphatase C	Ptprc	16.95	10.25	30.1	310.65	366.4	508.3	246.95	214
Q6PGL7-1	WASH complex subunit 2	Washc2	20.15	19.3	25.7	42.2	44.05	83.4	43	47.3
Q8BZ98	Dynamin-3	Dnm3	33.3	30	30.2	55.2	37.9	11	60.5	61.8
Q8C522	Endonuclease domain-containing 1 protein	Endod1	17.95	10.85	20	45.4	56.9	86.9	62.4	61.5
P57784	U2 small nuclear ribonucleoprotein A	Snrpa1	15.5	19.5	28.1	41.1	21	48.9	31.8	58.4
Q6NZB0	DnaJ homolog subfamily C member 8	Dnajc8	273.833	270.533	294.933	490	411.967	629.9	423.367	487.433
Q8CG76	Aflatoxin B1 aldehyde reductase member 2	Akr7a2	263.467	282.933	292.167	178.1	249.233	230.567	219.333	175.533
A2ARA8-1	Integrin alpha-8	Itga8	6.5	9.2	12.1	21.5	16.0667	45.4333	18	18.6
E9Q5C9	Nucleolar and coiled-body phosphoprotein 1	Nolc1	65.1	152.65	62.25	235.55	112.35	211.95	137.8	194.85
Q61595	Kinectin	Ktn1	57.5	57.3	50.2	86.7	61.7	64.7	70.4	120.2
Q6ZWQ7	Signal peptidase complex subunit 3	Spcs3	857.867	878.767	577.733	760.967	627.3	365.9	706.367	663.1
Q80VJ2	Steroid receptor RNA activator 1	Sra1	174.05	173.2	183	158.8	173.7	232.6	161.3	156.3
P10922	Histone H1.0	H1-0	1228.37	3157.37	663.833	915.3	1085.37	80.7667	1141.77	4149.57
P22437	Prostaglandin G/H synthase 1	Ptgs1	37.9	19.7333	31.4333	52.55	70.9	98.0667	67.15	75.05
Q9WUR2	Enoyl-CoA delta isomerase 2, mitochondrial	Eci2	93.15	81.85	154.95	183.95	216.95	240.15	240.1	182.95
P17918	Proliferating cell nuclear antigen	Pcna	271.333	261.067	432.6	505.667	563.433	947.2	872.7	1040.87
P70460	Vasodilator-stimulated phosphoprotein	Vasp	26.2	16.3	21.6	49.05	70.1	108.05	71.65	56.2
P28063	Proteasome subunit beta type-8	Psmb8	31.1	32.5	34.85	68.95	88.5	85.95	141.35	99.6
Q3THW5	Histone H2A.V	H2az2	88.6	612.8	94.2	279.233	151.567	255.567	168.567	1576.4
P55302	Alpha-2-macroglobulin receptor-associated protein	Lrpap1	181.533	216.367	246.333	361.167	361.933	374.233	472.733	502.6
Q62446	Peptidyl-prolyl cis-trans isomerase FKBP3	Fkbp3	552.3	580.433	392.233	498.367	378.767	486.7	435.633	464.733
Q9CR21	Acyl carrier protein, mitochondrial	Ndufab1	203.567	191.7	129.967	65.2333	96.6	34	132.533	98.3333
Q9JL62	Glycolipid transfer protein	Gltp	97.3	119.567	136.6	185.567	242.467	940.233	254.033	231.733
Q99LG2	Transportin-2	Tnpo2	11.5	18.2	33.4	47.5	30.1	45.8	29.5	46.4
Q8BU14	Translocation protein SEC62	Sec62	769.133	951.533	597.1	648.2	500.8	507.7	375.867	556.633
Q9D967	Magnesium-dependent phosphatase 1	Mdp1	64.4	51.6	71.8	60.85	83.25	46.6	89.9	70
Q8K370	Acyl-CoA dehydrogenase family member 10	Acad10	21.9	12.2	12.8	25.9	23.5	51.8	21.4	29.3
Q569Z6	Thyroid hormone receptor-associated protein 3	Thrap3	96.35	121.3	116.45	228.15	178.25	339.4	135	250.75
Q5SUF2-1	Luc7-like protein 3	Luc7l3	35.4	38.65	46.85	81.9	60.25	69	71	80.75
Q3TDQ1	Dolichyl-diphosphooligosaccharide--protein glycosyltransferase subunit STT3B	Stt3b	139.45	110.15	77.5	113.85	91.1	127.3	81.15	108.4
D3Z7P3-1	Glutaminase kidney isoform, mitochondrial	Gls	81.5333	75.5	91.1	224.767	182.367	589.9	164.533	185.4
P70290	55 kDa erythrocyte membrane protein	Mpp1	59.2	53.6667	55.1333	101.067	112.2	191.067	142.867	158.567
Q9EPJ9	ADP-ribosylation factor GTPase-activating protein 1	Arfgap1	44.0667	45.4333	41.5333	82.6	78.4333	123.867	80.6333	76.0667
Q9WUP7-1	Ubiquitin carboxyl-terminal hydrolase isozyme L5	Uchl5	425.75	414.7	515.4	80.6	80.45	61.25	124.3	100.1
Q8BGS1	Band 4.1-like protein 5	Epb41l5	50.9333	59.2667	57.9	62.3	53.6333	87.6667	57.2667	65.7333
Q9CXW3	Calcyclin-binding protein	Cacybp	97.4	93.6333	116.633	90.8667	328.633	206.233	218.267	124.767
Q9D8V0-1	Minor histocompatibility antigen H13	Hm13	973.6	787.5	790.767	1138.7	962.967	726.467	1056.8	991.1
Q810B6-1	Rabankyrin-5	Ankfy1	23.45	23.4	31.9	75.4	70.55	145.05	92.35	82.95
P97822	Acidic leucine-rich nuclear phosphoprotein 32 family member E	Anp32e	107.733	99.6	134.133	305.133	224.367	481.167	243.267	325.233
P21460	Cystatin-C	Cst3	269.167	165.233	288.367	194.7	261.433	82.3667	293.7	92.5667
Q99LI8	Hepatocyte growth factor-regulated tyrosine kinase substrate	Hgs	46.7	44.05	81.75	98.65	93.45	147.25	105.55	76.25
O55126	Protein NipSnap homolog 2	Nipsnap2	475.133	574.8	797.733	644.367	602.133	441.9	515.267	490.7
Q9CQW1	Synaptobrevin homolog YKT6	Ykt6	72.2667	72.8333	87.6667	113	118.2	230.533	120.7	120.9
Q9CXZ1	NADH dehydrogenase [ubiquinone] iron-sulfur protein 4, mitochondrial	Ndufs4	296.3	233.433	81.8667	167.567	183.767	51.8	194.633	194.667
Q06138	Calcium-binding protein 39	Cab39	226.533	236.7	257.333	219.967	231.733	175.433	282.4	236.933
Q8K2C9	Very-long-chain (3R)-3-hydroxyacyl-CoA dehydratase 3	Hacd3	40.15	29.5	33.7	56.95	46.65	77.75	31.75	40.05
Q9DC61	Mitochondrial-processing peptidase subunit alpha	Pmpca	16.2	18.05	26.85	37.35	36.25	56.05	42.4	31.8
Q80W54	CAAX prenyl protease 1 homolog	Zmpste24	255.733	241	205.767	276.567	233.567	357.9	281.067	312.367
P61358	60S ribosomal protein L27	Rpl27	4587.53	5404.43	3587.6	2874.43	2442.8	413.5	2161.53	2752.73
Q8VDP4	Cell cycle and apoptosis regulator protein 2	Ccar2	53.4667	51.6667	71.7667	104.167	107.3	176.967	126	124.367
P56391	Cytochrome c oxidase subunit 6B1	Cox6b1	622.167	367.267	175.633	380.7	399.733	478.867	408.467	296.567
Q6PIP5	NudC domain-containing protein 1	Nudcd1	66.45	73.25	84.3	127.9	119.6	124.6	128.4	128.15
P61290	Proteasome activator complex subunit 3	Psme3	159.567	140.6	208.133	310.267	341.633	432.433	434.2	366.3
Q8R001	Microtubule-associated protein RP/EB family member 2	Mapre2	345.3	358.9	253.733	224.3	145.1	81.4667	100.067	170.333
P62627	Dynein light chain roadblock-type 1	Dynlrb1	110.133	115.133	129.1	169.567	175.733	100.7	190.033	168
P55065	Phospholipid transfer protein	Pltp	38.6	17.75	27.8	132.6	155.2	277.6	253.1	213
P01878	Ig alpha chain C region		27.9333	21.3	52.1	75.8333	74.2667	167.6	112.767	67.5
O88851	Putative hydrolase RBBP9	Rbbp9	182.367	197.133	209.767	262.767	345.233	184.067	290.167	254.2
Q9D8S4	Oligoribonuclease, mitochondrial	Rexo2	212.933	209.967	244.2	296.067	304.333	374.733	287.567	251.033
P49182	Heparin cofactor 2	Serpind1	24.8667	64.6333	58.0333	82.6	88.8	74.0333	108.667	125.333
Q9CQ80	Vacuolar protein-sorting-associated protein 25	Vps25	78.8333	82.2333	94.0667	119.233	127.867	99.7	87.4	77.2333
P01921	H-2 class II histocompatibility antigen, A-D beta chain	H2-Ab1	16.9	13.1	16.4667	96.1	228.933	188.967	445.567	292.333
Q8BUV3	Gephyrin	Gphn	30.2667	24.1333	31.1333	57.0333	64.2667	74.6667	53.9333	48.9667
O35343	Importin subunit alpha-3	Kpna4	20.8	25.4	23.1667	40.9333	35.3667	14.6	39.8667	51.6
Q8K010	5-oxoprolinase	Oplah	34.0667	30.4	49.1333	152.433	136.867	229.967	163.3	131.433
Q8BHZ0	CYFIP-related Rac1 interactor A	Cyria	24.2	13.35	21.9	51.6	48.15	197.2	61.85	44.05
Q8VDM6	Heterogeneous nuclear ribonucleoprotein U-like protein 1	Hnrnpul1	45.9	30.2	37.9	41.8	45.6	86.8	63.6	48.8
P61924	Coatomer subunit zeta-1	Copz1	277.3	269.567	312.567	331.9	418.833	288.333	357.9	329.6
Q9DBL7	Bifunctional coenzyme A synthase	Coasy	123.2	69.5	90.9	140.9	149	77.5	124.2	115.5
Q9WUL7	ADP-ribosylation factor-like protein 3	Arl3	270.3	235.7	244.633	253.067	387.567	102.133	437.333	383.867
P47941	Crk-like protein	Crkl	85.5333	120.4	175.467	155.933	133.967	111.533	158.933	159.567
Q9CQC2	Colipase	Clps	151.65	214.05	296.85	137.45	167.45	111.35	113.65	140.8
Q9Z2G6-1	Protein sel-1 homolog 1	Sel1l	129.733	120.233	127.667	177.633	146.667	295.1	264.7	210.567
Q8BK67	Protein RCC2	Rcc2	90.45	111.15	80.25	201.65	117.15	111.7	125.5	211.05
Q921M7	CYFIP-related Rac1 interactor B	Cyrib	56.0333	43.8667	58.6	139.367	165.2	494.233	179.567	156.967
Q8BY89-2			9.7	8.85	16	11.1	5.7	11	10.15	8.8
P53811	Phosphatidylinositol transfer protein beta isoform	Pitpnb	179.033	194.1	236.067	257.967	277.433	193.533	272.467	262.233
P08207	Protein S100-A10	S100a10	140.4	150.8	164.1	457.633	608.633	918.133	807.1	955.867
Q9JKW0	ADP-ribosylation factor-like protein 6-interacting protein 1	Arl6ip1	37.2	41.2	52.9	123	120	168.85	145	170.6
Q99LE6	ATP-binding cassette sub-family F member 2	Abcf2	267.767	307.933	224.7	285.433	192.533	375.067	199.067	273.333
P63168	Dynein light chain 1, cytoplasmic	Dynll1	131.2	138.233	158.867	343.667	268.067	473.167	404.467	478.167
Q4KMM3-1	Oxidation resistance protein 1	Oxr1	19.7	14.5	15.9	14.7	24.3	45.5	25	22.2
Q3UX10	Tubulin alpha chain-like 3	Tubal3	14.4	15	18.1	3.2	0	18.1	4.2	5.7
Q5SWT3	Solute carrier family 25 member 35	Slc25a35	122.4	114.6	95.7	113.3	92.2	189.9	91.3333	86.6333
Q91VS7	Microsomal glutathione S-transferase 1	Mgst1	50.2333	35.8667	46.9	118.033	135.4	137.5	175.6	202.233
Q7TMF3	NADH dehydrogenase [ubiquinone] 1 alpha subcomplex subunit 12	Ndufa12	186.367	192.633	70.4333	225.433	202.633	214.733	198.6	401.233
Q8BTY8-1	Sec1 family domain-containing protein 2	Scfd2	66.2	67	52.6	2.9	0	0	5.6	0
Q8BZF8	Phosphoglucomutase-like protein 5	Pgm5	54.7	35.8	51.9	88.7	57.75	215.9	64.85	47
Q9QXT0	Protein canopy homolog 2	Cnpy2	136.267	91.6	86	130.533	168.9	313.3	182.033	145.4
Q9CQG0	Transmembrane emp24 domain-containing protein 6	Tmed6	1023.07	1138.77	625.167	426.467	445.8	231.9	284.133	259.433
Q80TL7-1	Protein MON2 homolog	Mon2	63.8	46.35	57.1	63.85	62.6	33.95	48.75	54.45
Q3UV17	Keratin, type II cytoskeletal 2 oral	Krt76	346.733	546.6	511.933	690.5	564.1	2044.6	1007.2	801.6
Q9DB15	39S ribosomal protein L12, mitochondrial	Mrpl12	105.2	113.867	118.367	153.633	122.7	17.2667	136.567	183.433
Q811D0	Disks large homolog 1	Dlg1	100.55	112.85	111.75	164.4	130	189.65	146.45	159.3
Q6PA06-1	Atlastin-2	Atl2	236.4	221.167	233.6	162.967	179.867	77.4667	154.9	143.6
Q99P58	Ras-related protein Rab-27B	Rab27b	137.433	125.233	186.467	240.1	215.133	173.167	303.933	241.7
Q99KB8	Hydroxyacylglutathione hydrolase, mitochondrial	Hagh	345.533	300.233	367.733	504.9	532.567	484.233	410.733	348.933
Q9JLV5	Cullin-3	Cul3	154.567	260.8	182.267	289.433	291.133	274	228.367	243.733
Q64012	RNA-binding protein Raly	Raly	43.1333	36.2	66.2	104.8	97.8	166.7	83.4667	103.333
Q6PDQ2	Chromodomain-helicase-DNA-binding protein 4	Chd4	20.8	21.9	21.2	49	40.2	46.5	18.4	31.1
P61971	Nuclear transport factor 2	Nutf2	183.6	207	256.133	222.333	271.833	129	357.567	269.1
P11588	Major urinary protein 1	Mup1	44.3333	37.7667	21.8	46.5	66.0333	17.7	11.0333	13.3667
A3KMP2	Tetratricopeptide repeat protein 38	Ttc38	42.1	36.2	55.3	60.5	57.4	25	66.6	43.2
Q8K1Z0	Ubiquinone biosynthesis protein COQ9, mitochondrial	Coq9	323.567	330.8	410.833	329.233	395.5	356.2	355.1	285.2
O89023	Tripeptidyl-peptidase 1	Tpp1	39.3333	33.3333	61.4667	47.2	43.3667	123.333	84.7333	77.2667
O55026	Ectonucleoside triphosphate diphosphohydrolase 2	Entpd2	22	16.75	18.4	37.1	75.65	324.45	115.45	66.85
Q9CXT8	Mitochondrial-processing peptidase subunit beta	Pmpcb	119.2	109.55	162.8	102.65	74.5	59.85	130.65	102.8
P70261	Paladin	Pald1	22.05	13.85	20.15	56.35	60.4	118.45	57.75	64.2
P43276	Histone H1.5	H1-5	57.7	274.7	54.1	336.767	173.733	115.833	187.6	1270.67
Q921X9	Protein disulfide-isomerase A5	Pdia5	21.3	26.65	21.15	55.95	47.25	66.45	34.3	56.55
Q9JHH9	Coatomer subunit zeta-2	Copz2	333.333	375.667	386.733	503.8	548.367	365.167	365.633	358.067
Q9WVP1-1	AP-1 complex subunit mu-2	Ap1m2	43.8	42.8	65.7333	39.4333	38	6.65	50.6333	44.8333
Q9CX80	Cytoglobin	Cygb	48.6	53.6667	103.533	212.967	294.8	192.467	580.433	543.733
P62743	AP-2 complex subunit sigma	Ap2s1	178.233	89.3	163.8	147.667	189.8	122.2	265.767	210.8
Q9D1J1	Adaptin ear-binding coat-associated protein 2	Necap2	54.95	46.2	63.3	72.05	83.6	43.75	85.2	85.95
Q9Z0M5	Lysosomal acid lipase/cholesteryl ester hydrolase	Lipa	29.6333	24.0333	59.9667	167.3	194.567	137.733	288.2	253.633
Q8CFV9	Riboflavin kinase	Rfk	59.5	56.9	77.05	115.1	123.45	51.45	144.5	99.55
Q8C0L6-1	Peroxisomal N(1)-acetyl-spermine/spermidine oxidase	Paox	153.833	136.5	183.933	227.5	244.133	305.633	278.5	212.7
Q91ZV0	Melanoma inhibitory activity protein 2	Mia2	109.233	109.667	112.1	123.433	119.667	207.433	131.967	116.9
Q31125	Zinc transporter SLC39A7	Slc39a7	534.833	552.1	414.833	602.567	400.4	549.367	430.533	474.5
Q9D1J3	SAP domain-containing ribonucleoprotein	Sarnp	104.9	119.85	106.2	199.4	130.05	124.9	133.1	201.25
Q9QZE7	Translin-associated protein X	Tsnax	31.3	24.7667	37.1	30.4	37	72.9	38.1	43.55
O08582	GTP-binding protein 1	Gtpbp1	112.233	90.9	108.167	191.233	212.433	89.8333	239.033	225.833
Q9CX56	26S proteasome non-ATPase regulatory subunit 8	Psmd8	128.6	141.067	154.267	60.7	88.6667	28.4	88.8667	92.6667
Q60739-1	BAG family molecular chaperone regulator 1	Bag1	53.3	77.65	85	101.75	89.9	125.4	109.15	110.2
Q8VE88-2	Protein FAM114A2	Fam114a2	73.0667	60.2333	54.7333	37.8333	41	36.8	55.4333	29.4667
Q60631	Growth factor receptor-bound protein 2	Grb2	78.8	74.3667	105.9	169.267	197.9	234.667	200.267	200.833
O88712-1	C-terminal-binding protein 1	Ctbp1	86.8	160.933	154	260.933	227.133	693.333	307.667	290.3
P16110	Galectin-3	Lgals3	45.1	24.2333	62.5333	111.267	113.533	141.867	241.233	198.367
Q8R5H1-1	Ubiquitin carboxyl-terminal hydrolase 15	Usp15	49.4	47.5	46.2	66.2	129.9	30.4	112.9	106.8
Q99JW5	Epithelial cell adhesion molecule	Epcam	146.567	114.567	147.533	62.2	67.5	48.6667	96.9333	82.3333
Q9CRA5-1	Golgi phosphoprotein 3	Golph3	43.3333	48	43.6333	38.9667	43.1	21.1	40.6	42.6333
P83882	60S ribosomal protein L36a	Rpl36a	3191.5	3698.67	2806.73	2359.7	1747.83	855.267	1483.13	1561.47
Q9D733	Pancreatic secretory granule membrane major glycoprotein GP2	Gp2	1171.03	748.833	1249.67	645.967	748.733	623.967	595.533	587.533
Q9ERS2	NADH dehydrogenase [ubiquinone] 1 alpha subcomplex subunit 13	Ndufa13	725.7	610.933	198.767	456.567	514.033	308.067	615.3	639.2
Q80UM3	N-alpha-acetyltransferase 15, NatA auxiliary subunit	Naa15	76.4	78.5	87.5	101.55	101.05	53.35	110	112.95
Q9ESB3	Histidine-rich glycoprotein	Hrg	37.0667	34.2	49.9	53.4333	80.6667	165.4	91.8667	76.5667
Q64314	Hematopoietic progenitor cell antigen CD34	Cd34	60.7667	58.1	87.6333	137.8	230.867	552.467	297.167	217.633
P11031	Activated RNA polymerase II transcriptional coactivator p15	Sub1	184.5	212.667	63.6	271.4	170.167	79.8333	258.167	456.367
P24668	Cation-dependent mannose-6-phosphate receptor	M6pr	68.3	69.3	93.8667	115.533	103.467	140.367	124.667	123.667
Q9DAU1	Protein canopy homolog 3	Cnpy3	13.6	20.55	23.25	30.05	36.8	68.9	34.45	22.4
Q91X83	S-adenosylmethionine synthase isoform type-1	Mat1a	921.1	960.167	769.667	1219.77	1243	613.633	436.9	373.7
Q5FWI3	Cell surface hyaluronidase	Cemip2	24.1	8.7	10.4	56.5	54.55	150	63.35	73.2
Q9JLZ3	Methylglutaconyl-CoA hydratase, mitochondrial	Auh	262.6	265.3	162.633	314.567	152.933	58.5667	110.467	230.5
Q80WQ2	Protein VAC14 homolog	Vac14	89.95	83.05	104.5	177.6	166.6	289.4	133.3	154.35
Q8R1H0	Homeodomain-only protein	Hopx	6.06667	5.36667	11.6667	6.06667	7.8	15.3333	11.4333	8.73333
Q80VQ0	Aldehyde dehydrogenase family 3 member B1	Aldh3b1	22.5	201.9	58.6	90	28.4	75.4	111.3	158.1
Q3U0S6	Ras-interacting protein 1	Rasip1	24.8	24.95	32.15	69.8	52.4	128.25	66.8	49.8
P83917	Chromobox protein homolog 1	Cbx1	9.6	18.5	20.6	33.7	34.4	91.5	28.4	49.8
Q9D906	Ubiquitin-like modifier-activating enzyme ATG7	Atg7	40.2	73.2	81.2	50.1	52.4	14.2	59.4	56.6
Q8R3B1	1-phosphatidylinositol 4,5-bisphosphate phosphodiesterase delta-1	Plcd1	52.35	52.3	66.4	57.4	78.05	128.55	89.25	77.7
Q9D7A6	Signal recognition particle 19 kDa protein	Srp19	239.3	535.7	304	4.3	0	0	2.5	0
Q91V76	Ester hydrolase C11orf54 homolog		60.1	112.867	131.533	53.8667	59.1	377.1	53.6667	60.7
P53986	Monocarboxylate transporter 1	Slc16a1	61.8333	81.5	97.5	240.967	220.433	913.433	233.3	221.5
Q9DBS5	Kinesin light chain 4	Klc4	16.4	18	19.2	31.7	33.2	17.7	29.4	28.1
P45377	Aldose reductase-related protein 2	Akr1b8	2.6	5	17.6	22.6	34.85	109.3	91.45	60.6
P0C0A3	Charged multivesicular body protein 6	Chmp6	23.1	12.7	33.8	31.1	33.1	12.6	30.4	16.3
P35282	Ras-related protein Rab-21	Rab21	128.667	147.1	131.567	231.133	249.467	302.467	277.733	287.633
Q9WU28	Prefoldin subunit 5	Pfdn5	33.8667	36.4	33.5	5.86667	14.4667	15.05	40.0333	23.3667
Q99LD4	COP9 signalosome complex subunit 1	Gps1	61.45	54.9	53.05	60.8	70.6	94.3	58.05	62.9
Q6PGH2	Jupiter microtubule associated homolog 2	Jpt2	197.3	158.4	252.5	335	365.2	260.45	333.1	388.6
Q5U3K5	Rab-like protein 6	Rabl6	65.7	87.6	120.1	133.6	152.2	84.3	126.8	127.7
Q6ZWM4	U6 snRNA-associated Sm-like protein LSm8	Lsm8	51.6667	52.2333	66.6333	122.4	137.5	166.3	167.733	130.467
Q8VBT0	Thioredoxin-related transmembrane protein 1	Tmx1	97.5	107	118	183.6	174.2	182.5	168.7	172.2
P53657-1	Pyruvate kinase PKLR	Pklr	56	39.45	30.25	47.8	60.25	57.25	66.95	49.2
Q3TIV5-1	Zinc finger CCCH domain-containing protein 15	Zc3h15	95.6333	106.833	98.6667	168.9	113.4	188.133	125.567	142.667
Q68FH4	N-acetylgalactosamine kinase	Galk2	184.167	168.833	190.233	185.467	221.633	140.933	236.2	192.433
Q3TJZ6	Protein FAM98A	Fam98a	57.85	53.1	33.7	190.5	181.6	165	187.4	145.45
Q9CQR6	Serine/threonine-protein phosphatase 6 catalytic subunit	Ppp6c	54.8	55.4	39.8	64.4	43.1	74.4	79.4	71.5
P70302	Stromal interaction molecule 1	Stim1	138.75	95.5	63.85	55.1	46.4	64.7	56.6	54.15
Q80XI3-1	Eukaryotic translation initiation factor 4 gamma 3	Eif4g3	19.1	18.7	21.6	23.4	39.3	23.7	29.6	34
Q8BJ64	Choline dehydrogenase, mitochondrial	Chdh	97.5	89.2333	144.6	196.2	203.4	151.433	208.6	192.133
Q3UQN2	F-BAR domain only protein 2	Fcho2	61.6	68.8	78.4	92.7	70.85	52.85	109.3	121.5
Q80VP1	Epsin-1	Epn1	73.9667	73.6667	102.3	5.5	3.03333	20.75	10.5667	12.1333
Q05793	Basement membrane-specific heparan sulfate proteoglycan core protein	Hspg2	31.5	12.95	17.4	10.5	18.55	30.5	25.25	16.8
Q3TLP5	Enoyl-CoA hydratase domain-containing protein 2, mitochondrial	Echdc2	18.6	20.65	18.6	28.4	24.95	73.8	32.8	24.1
P62317	Small nuclear ribonucleoprotein Sm D2	Snrpd2	69.5	67.95	75.55	85.75	71.5	84.8	106.75	114.2
Q9CWZ7	Gamma-soluble NSF attachment protein	Napg	248.9	238.4	276.8	441.65	404.55	589.3	425.8	365.9
Q8BZW8	NHL repeat-containing protein 2	Nhlrc2	41.4333	54.9	58.4	81.4333	79.6	109.733	92.7333	96.4667
O88792	Junctional adhesion molecule A	F11r	97.0333	84.0667	97.0667	87.5333	76.4333	203.7	120.5	80.2667
Q9D1R9	60S ribosomal protein L34	Rpl34	4769.17	5269.4	3494.87	4220.4	3199.8	1305.43	2881.17	3008.37
P62855	40S ribosomal protein S26	Rps26	1129.07	1130.03	815.9	350.333	303.9	220.133	247.633	250.7
Q3TMH2	Secernin-3	Scrn3	111.533	113.867	121	168.967	223.8	331.667	189.933	189.5
Q9EQ80	NIF3-like protein 1	Nif3l1	62.9	68.5	117.333	148.167	182.267	197.9	180.4	152.6
Q9Z0J0	NPC intracellular cholesterol transporter 2	Npc2	127.967	109.2	156.567	285.367	309.767	921.433	469.233	450.3
P49935	Pro-cathepsin H	Ctsh	7.66667	7.93333	13.4667	24.8333	23.7667	159.233	64.8	40.4
Q9WUU7	Cathepsin Z	Ctsz	74.2333	35.3667	87.6333	124.167	126.767	466.233	284.367	193.7
Q99KR7	Peptidyl-prolyl cis-trans isomerase F, mitochondrial	Ppif	121.867	114.067	140.7	169.967	148.667	116	133.7	123.233
Q9DCZ4	MICOS complex subunit Mic26	Apoo	218.033	218.433	90.5	183.733	164.733	107.133	133.333	168.2
Q00915	Retinol-binding protein 1	Rbp1	11.3	17.4	15.9333	57.65	41.0333	228.2	108.6	70.9333
Q99KE1	NAD-dependent malic enzyme, mitochondrial	Me2	82.55	94	137.15	132.3	149	107	132	109.5
Q61210	Rho guanine nucleotide exchange factor 1	Arhgef1	24.55	22.35	38.45	111.3	90.25	164.95	90.75	85.75
Q91VW3	SH3 domain-binding glutamic acid-rich-like protein 3	Sh3bgrl3	85.4	94.0667	109.9	252.433	259.4	702	257.567	277.467
Q9JKB3-2	Y-box-binding protein 3	Ybx3	65.0333	64.2	74.3667	82.7667	82.3667	93.2	67.7333	71.7
P49443	Protein phosphatase 1A	Ppm1a	34.3	33.25	45.05	135.5	155.05	410.95	155.8	148.35
Q9R0M4	Podocalyxin	Podxl	38.5667	53.2667	49.9	40.7	51.6667	110.367	67.9	46.3333
P56812	Programmed cell death protein 5	Pdcd5	144.2	148.533	165.467	328.267	324.033	379.867	340.767	345.067
Q60770	Syntaxin-binding protein 3	Stxbp3	66.5	66.4	69.3	109.05	104.85	104.6	114.4	122
P13745	Glutathione S-transferase A1	Gsta1	20.4	4.6	0	9.5	12.1	22.7	6.3	9.4
P08030	Adenine phosphoribosyltransferase	Aprt	22.5	7	13.3	17.4	18.6	0	26.5	24.3
Q91VH2	Sorting nexin-9	Snx9	86.3333	101.567	82	182.733	84.0667	100.4	112.033	206.733
P83741	Serine/threonine-protein kinase WNK1	Wnk1	35.8	35.55	44.8	54.7	50.6	79.05	48.65	41.85
P51863	V-type proton ATPase subunit d 1	Atp6v0d1	294.1	249.033	271.1	397.2	445.167	454.033	662.333	611.8
Q9WTX6	Cullin-1	Cul1	78	57.5	71.2	53	49.4	47.9	65.8	63.4
P50405	Pulmonary surfactant-associated protein B	Sftpb	7.7	12.5333	14.4	21.6333	14.1667	38.6667	40.75	16.7333
Q9WTU6-4	Mitogen-activated protein kinase 9	Mapk9	134.45	140.4	182.45	165.05	157.3	131.25	175.95	139.7
Q99KR3	Endoribonuclease LACTB2	Lactb2	320.967	265.733	386.567	266.233	310.933	195.033	305.1	220.367
Q9D5V6	Synapse-associated protein 1	Syap1	96.1	71.5	116.35	168.65	160.55	291.85	168.15	136.3
Q8K182	Complement component C8 alpha chain	C8a	24.1	23.7	17.7	119.8	94.6	320	93.1	108.7
Q9R233	Tapasin	Tapbp	38.2	33.25	70.9	142.65	128.95	197.05	208.05	197.45
Q91WS0	CDGSH iron-sulfur domain-containing protein 1	Cisd1	137.1	120.2	81	116.9	111.9	116.3	115.7	111.6
Q9JM76	Actin-related protein 2/3 complex subunit 3	Arpc3	315.567	294.767	337.833	510.4	491.167	356.533	531.267	611.367
Q8BH58	TIP41-like protein	Tiprl	29.65	32.9	40.25	99.75	94.9	227.3	99.1	80.85
Q9ET22	Dipeptidyl peptidase 2	Dpp7	39.2	43.9	44.1	39.6	53.3	52	44.3	51.4
Q9D855	Cytochrome b-c1 complex subunit 7	Uqcrb	906.267	744.433	273.633	325.8	327.667	531.067	381.667	349.767
Q9EPK7	Exportin-7	Xpo7	110.65	82.85	109.9	49	55.15	63.95	84.35	65.25
O55142	60S ribosomal protein L35a	Rpl35a	2838.13	3457.17	2169.63	1184.8	954.3	315.4	976.8	1013.93
Q9DC11	Plexin domain-containing protein 2	Plxdc2	9.75	10.55	14.4	21.7333	26.1333	114.7	24.4	17.3667
Q9CX86	Heterogeneous nuclear ribonucleoprotein A0	Hnrnpa0	24.4333	32.7333	43.9667	92.4	74.1333	397.1	99.8	116.267
Q61206	Platelet-activating factor acetylhydrolase IB subunit beta	Pafah1b2	93.3	115.7	160.833	158	173.967	79.7667	163.333	183
Q9CQI3	Glia maturation factor beta	Gmfb	26.55	25.9	31.95	86.7	89.25	254.05	97.55	88.35
Q9WV91	Prostaglandin F2 receptor negative regulator	Ptgfrn	6.85	66.9	9.6	34	33.1	135.3	22	18.9
Q9D1P4	Cysteine and histidine-rich domain-containing protein 1	Chordc1	164.45	162.05	173	195.25	238.05	551.9	249.25	247.05
P62852	40S ribosomal protein S25	Rps25	4603.47	4425.4	3007.33	5005.17	3817.77	1806.5	3083.3	4002.63
P97352	Protein S100-A13	S100a13	69.1333	144.233	105.467	220.6	247.067	414.033	280.167	354.567
P70122	Ribosome maturation protein SBDS	Sbds	103.9	96.7667	101.2	158.033	121.767	198.95	118.333	156.4
A2AKG8	Focadhesin	Focad	76.4333	73.6	52.8333	75.8333	56.9333	71.75	59.1333	71.0667
P11247	Myeloperoxidase	Mpo	19.65	10.6667	15.8667	157.7	91.3	54.85	86	52.7333
P26339	Chromogranin-A	Chga	121.15	257.9	284.1	738.25	573.4	919.25	757.45	944.1
Q9JIK5	Nucleolar RNA helicase 2	Ddx21	180.7	197.9	154.133	374.7	154.267	122.8	231.467	409.9
Q8K2T1-1	NmrA-like family domain-containing protein 1	Nmral1	44.5	23.0333	53.3667	78.2333	81.1	144.767	95.1667	62.8
O35658	Complement component 1 Q subcomponent-binding protein, mitochondrial	C1qbp	395.2	335.833	439.433	176.7	260.533	40.6333	392.9	266.3
Q8BJW6-1	Eukaryotic translation initiation factor 2A	Eif2a	516.467	524.567	411.933	475.833	344.5	184.8	406.5	531.333
O70325-1	Phospholipid hydroperoxide glutathione peroxidase	Gpx4	98.0333	114.467	119	97.0333	107.033	159.533	91.3667	96.4
Q9D1E6	Tubulin-folding cofactor B	Tbcb	29.4333	46.2667	56.5	66.7	70.7667	113.033	60.4667	88.3333
Q9JMD3	START domain-containing protein 10	Stard10	177.433	218.1	324.6	234.85	103.7	64.6667	165.667	153.867
O08915	AH receptor-interacting protein	Aip	26.6	33.55	39.45	72.65	44.6	157.75	74.4	89.25
Q7TT37	Elongator complex protein 1	Elp1	30.9	20.6	35.9	63.8	61	28.2	61.5	63
P01325	Insulin-1	Ins1	374.933	1252.97	1236.57	42.7	38.2	113.967	303.433	136.933
P97823-1	Acyl-protein thioesterase 1	Lypla1	294.367	274.633	299.033	221.467	288.433	33.4333	290.833	239.3
Q61739-1	Integrin alpha-6	Itga6	40.55	43.95	43.8	76.3	80.05	134.4	100.2	89.1
Q80XU3	Nuclear ubiquitous casein and cyclin-dependent kinase substrate 1	Nucks1	98.4333	127.233	183.333	392.767	494.767	1338.03	405.4	386.467
Q9CQB5	CDGSH iron-sulfur domain-containing protein 2	Cisd2	344.1	360.533	227.967	349	270.533	209.367	367.6	374.933
Q9CQH3	NADH dehydrogenase [ubiquinone] 1 beta subcomplex subunit 5, mitochondrial	Ndufb5	580	498.967	189.233	510.133	543.167	287.867	585.733	635.967
Q99K30	Epidermal growth factor receptor kinase substrate 8-like protein 2	Eps8l2	22.3	20.8	28.65	28.6	28.7	36.5	30	33.35
P70698	CTP synthase 1	Ctps1	19.65	18.3	26.75	61.65	41.6	42.8	51.5	64.45
Q9DB34	Charged multivesicular body protein 2a	Chmp2a	46.75	63.4	57.05	105.85	88.05	41.95	57	103.75
P07361	Alpha-1-acid glycoprotein 2	Orm2	22	24.8667	246.8	53.6667	39.0667	581.6	325.233	382.5
Q02788	Collagen alpha-2(VI) chain	Col6a2	62.2667	52.1	29.8333	190.7	51.4333	248.1	86.7667	466.8
Q62426	Cystatin-B	Cstb	509.033	508.667	778.833	692.533	807.167	631.9	1255.33	971.467
Q9CZ04	COP9 signalosome complex subunit 7a	Cops7a	61.05	49.05	65.95	110.75	114.25	231.1	112.85	96.25
P52503	NADH dehydrogenase [ubiquinone] iron-sulfur protein 6, mitochondrial	Ndufs6	431.15	348.1	159.15	284.6	291.05	193.25	292.8	358.15
Q3TC72	Fumarylacetoacetate hydrolase domain-containing protein 2A	Fahd2	175.7	167.4	190.3	201.5	239	117.267	194.067	140.567
P01869	Ig gamma-1 chain C region, membrane-bound form	Ighg1	171.533	151.9	672.933	703.133	661.6	3862.77	1275.97	659.267
Q9D8V7	Signal peptidase complex catalytic subunit SEC11C	Sec11c	1114.73	978.967	570.033	632.833	530.7	371	405.967	469.133
Q9Z130	Heterogeneous nuclear ribonucleoprotein D-like	Hnrnpdl	39.8333	66.4	78.8667	42.4	43.4667	13.1333	77.5	70.9
Q9CZW5	Mitochondrial import receptor subunit TOM70	Tomm70	218.65	233.85	233.45	403	333.25	306.35	358.4	388.6
Q9EST5-1	Acidic leucine-rich nuclear phosphoprotein 32 family member B	Anp32b	10.5	27.1	18.5	25	13.1	32.4	24.6	23.3
Q8BFW7-1	Lipoma-preferred partner homolog	Lpp	21.5	19.7	24.1333	28.5667	21.4	20.1667	39.8333	32.5667
Q8R1G6-1	PDZ and LIM domain protein 2	Pdlim2	14.4	16.4	13.6333	54.6667	43.2	195.1	49.8333	76.1
P35585	AP-1 complex subunit mu-1	Ap1m1	85.8667	79.7	105.433	67.1667	69.8333	52.2333	92.8333	92.6
Q9CQ69	Cytochrome b-c1 complex subunit 8	Uqcrq	103.45	110.25	23.75	25.5	16.9	62.2	19.4	26.1
Q6PB44-1	Tyrosine-protein phosphatase non-receptor type 23	Ptpn23	129.6	151.4	97.4	49.4	44.1	405.9	92.2	59.7
Q8K2K6-1	Arf-GAP domain and FG repeat-containing protein 1	Agfg1	9.5	13.3	15.6	0	2.6	0	4.4	0
Q9JHU9	Inositol-3-phosphate synthase 1	Isyna1	271.333	257.067	321.267	637.867	744.867	947.167	651.867	673.133
P60670-1	Nuclear protein localization protein 4 homolog	Nploc4	98.25	85.3	80.5	53.25	65.3	190.45	100.7	81.1
Q6ZQM8-1	UDP-glucuronosyltransferase 1-7C	Ugt1a7c	13.3	15.5	24.8	59.6	44	193.3	148.2	197.7
Q6P1F6	Serine/threonine-protein phosphatase 2A 55 kDa regulatory subunit B alpha isoform	Ppp2r2a	167.1	171.967	209.367	200	171.567	249.067	234.467	200.6
Q64669	NAD(P)H dehydrogenase [quinone] 1	Nqo1	40.7667	36.9667	53.3667	115.533	100.467	433.833	117.567	106.333
Q99L43	Phosphatidate cytidylyltransferase 2	Cds2	60.1667	46.4333	51.9667	94.9	89	99.4	91.3333	101.567
Q9QZQ8-1	Core histone macro-H2A.1	Macroh2a1	32.7	174.767	43.4333	87.7667	43.5333	87.7	49.4333	738.133
P54116	Erythrocyte band 7 integral membrane protein	Stom	40.45	26.3667	41.1	36.7	47.95	52.1	57.4	51.05
Q8C7X2	ER membrane protein complex subunit 1	Emc1	217.8	195.25	139.8	136.45	138.35	44.65	240.4	232.4
Q64310	Surfeit locus protein 4	Surf4	224.667	175.233	134.2	139.567	174.2	241.75	174.833	195.1
Q8BKE6	Cytochrome P450 20A1	Cyp20a1	156.9	178.2	180.933	236.8	196	440.733	180.5	205.067
Q61584	Fragile X mental retardation syndrome-related protein 1	Fxr1	61.9	64.5	61.95	97.55	77.4	64.95	84.25	129.85
A6H584	Collagen alpha-5(VI) chain	Col6a5	8.7	6.25	3.1	58.65	7.35	37.45	25.15	264.15
P61967	AP-1 complex subunit sigma-1A	Ap1s1	218.6	174.65	240.05	436.8	347.05	486.05	351.6	339.5
Q8BWW4	La-related protein 4	Larp4	94.3	134.7	112.433	176.333	118.4	105.967	142.4	189.9
P62774	Myotrophin	Mtpn	89.3333	73.6	120.533	159.533	158.233	387.067	163.267	148.433
Q9D7S9	Charged multivesicular body protein 5	Chmp5	36.4	28.1	36.6	81.5	74.3	179.4	76.9	95.2
Q62422	Osteoclast-stimulating factor 1	Ostf1	55	49.7	55.1667	13.25	9.25	26	13.1667	13.4667
Q2TPA8	Hydroxysteroid dehydrogenase-like protein 2	Hsdl2	86.1	76.2	91.6	62.4	85.1	45.4	223	122.9
P62075	Mitochondrial import inner membrane translocase subunit Tim13	Timm13	169.1	154.033	185.667	385.733	309.433	149.367	220.533	338.433
Q61655	ATP-dependent RNA helicase DDX19A	Ddx19a	80.4667	78.7333	100.7	167.8	143.867	274.2	156.7	167.5
Q8CAY6	Acetyl-CoA acetyltransferase, cytosolic	Acat2	37.3	39.2333	48.4667	72.3333	73.7333	177.4	88.5667	66
Q5SYD0	Unconventional myosin-Id	Myo1d	36.8	57.15	41.65	18.7	9.55	0	18	30.3
P70318	Nucleolysin TIAR	Tial1	31.15	32.35	41.85	41.8	43.05	110.45	47.65	46.8
Q6ZWV7	60S ribosomal protein L35	Rpl35	2069.37	2114.93	1549.3	2588.67	1793.87	914.133	1505.1	1982.07
Q60590	Alpha-1-acid glycoprotein 1	Orm1	63	65.1	82.8667	73.9	78.9	88.95	86.95	76.85
Q925B0-1	PRKC apoptosis WT1 regulator protein	Pawr	23.75	34.15	27.7	52.75	39.75	47.85	61.6	56.1
Q9CX00	IST1 homolog	Ist1	119.4	138.167	111.567	174.333	152.567	171.933	168.933	161.1
O08528	Hexokinase-2	Hk2	150.45	135.8	164.2	333.4	356.7	606.35	360.75	320.4
Q9CQR4	Acyl-coenzyme A thioesterase 13	Acot13	431.9	429.6	641.633	599	726.6	140.167	751.367	558.2
Q91YN5	UDP-N-acetylhexosamine pyrophosphorylase	Uap1	38.5	35.95	50.35	72.5	86.4	162.7	87.95	88.5
Q3U0B3	Dehydrogenase/reductase SDR family member 11	Dhrs11	68.3	69.25	82.95	135	123.3	230.55	124.25	140.65
P56376	Acylphosphatase-1	Acyp1	170.9	118.733	178.5	177.867	214.933	416.633	202.267	153.433
Q60692	Proteasome subunit beta type-6	Psmb6	116.233	122.167	176.833	236.9	248.167	406.433	271	233.867
Q8VDQ8-1	NAD-dependent protein deacetylase sirtuin-2	Sirt2	60.55	55.35	57.7	14.3	17.65	18.55	19.8	15.6
Q9CXR1	Dehydrogenase/reductase SDR family member 7	Dhrs7	142.367	136.967	190.567	198.233	200.1	391.833	271.8	235
Q9CY27	Very-long-chain enoyl-CoA reductase	Tecr	562.233	629.733	485.533	477.833	441.1	265.6	473.9	530.533
Q8VC28	Aldo-keto reductase family 1 member C13	Akr1c13	159.3	183.1	198.4	12.3	8.7	40.3	15.6	8.6
Q9Z0F7	Gamma-synuclein	Sncg	31.0667	24.3	27.0333	129.867	118.8	243.4	109.4	108.867
Q9WTY4	Aquaporin-5	Aqp5	8.7	7.76667	11.15	21.9	26.3	110.65	32.1333	35.8
P62869	Elongin-B	Elob	232.533	269.1	318.3	153.733	173.567	260.8	234.8	173.8
Q6ZWY3	40S ribosomal protein S27-like	Rps27l	549.7	781.867	478.767	211.833	237.867	92.3333	114.2	134.967
P51437	Cathelicidin antimicrobial peptide	Camp	0	5.4	3.6	0	4.9	32.1	5.5	7.73333
P57716	Nicastrin	Ncstn	67.1	68.9	80	133.567	144.967	337	200.7	168.567
Q91XD6	Vacuolar protein-sorting-associated protein 36	Vps36	125.3	156.133	122.1	146.5	142.333	162.967	155.5	140.4
Q9CZC8	Secernin-1	Scrn1	16.65	6.95	9.4	41.65	39.4	49.05	30.1	39.3
O08997	Copper transport protein ATOX1	Atox1	160.067	165.067	255.467	30.2333	43.5667	93.4	159.667	94.6333
Q8K5B2	Multiple coagulation factor deficiency protein 2 homolog	Mcfd2	230.9	228.967	231.033	110.067	165.333	20.1667	222.833	119.367
P16254	Signal recognition particle 14 kDa protein	Srp14	105.8	127.7	112.15	75.05	61.2	56.1	128.3	59.4
P70349	Histidine triad nucleotide-binding protein 1	Hint1	687.633	680.8	831	942.367	1117.93	938.267	903.933	791.667
P51855	Glutathione synthetase	Gss	224.033	183.033	287.8	339.133	374.467	380.967	497.733	372.967
Q9CPX6	Ubiquitin-like-conjugating enzyme ATG3	Atg3	38.9333	33.5333	36.4	44.5333	56.6667	180.25	55.1	52.3333
O09161	Calsequestrin-2	Casq2	0	3.55	5.1	0	0	0	16.2	13.6
Q9CQZ5	NADH dehydrogenase [ubiquinone] 1 alpha subcomplex subunit 6	Ndufa6	126.833	109.5	29.1333	42.2667	49.2333	11.25	81.2333	74.1
P42703-2	Leukemia inhibitory factor receptor	Lifr	15.55	14	20.85	38.95	44.35	94.35	39.2	31.85
Q9CRD2	ER membrane protein complex subunit 2	Emc2	32.3333	28.9667	21.8	36.3	34.5667	54.0333	41.2667	32.9
P51912	Neutral amino acid transporter B(0)	Slc1a5	94.4333	79.4667	90.5333	148	141.667	152.967	185.7	195
Q07813-1	Apoptosis regulator BAX	Bax	10.4	13.45	19.75	17.25	18	49.75	32.7	30.35
Q3UGR5-1	Haloacid dehalogenase-like hydrolase domain-containing protein 2	Hdhd2	173.5	183.7	220.7	60.3	90.1	44.65	160.45	106.85
Q62419	Endophilin-A2	Sh3gl1	30	36.2	43.9	77.65	69.15	153.35	73.55	76.3
Q9DBB8	Trans-1,2-dihydrobenzene-1,2-diol dehydrogenase	Dhdh	15.25	15.5	20.45	46.75	49.2	104.1	92.85	68.35
Q8K3H0	DCC-interacting protein 13-alpha	Appl1	11.2	11.4	12.8	19.2	30.3	136.9	27	33.9
Q60870	Receptor expression-enhancing protein 5	Reep5	2090.43	3360.9	2011.8	2356.8	2038.5	1313.13	1357.27	1860.5
Q6A4J8	Ubiquitin carboxyl-terminal hydrolase 7	Usp7	56.5	44.1333	52.8667	22.2	24.7	32.15	45.1333	39.5667
P22907-1	Porphobilinogen deaminase	Hmbs	39.4333	33	41.2667	55.3667	88.3333	90.7667	82.6	60.7333
Q60973	Histone-binding protein RBBP7	Rbbp7	12.5	16.5	16.1	39.2	27.4	82.8	47.2	53.3
O70152	Dolichol-phosphate mannosyltransferase subunit 1	Dpm1	259.767	236.2	155.667	234.933	216.133	209.767	230.067	193.767
P46412	Glutathione peroxidase 3	Gpx3	31.9667	34.2667	30.8	83.0667	114.233	203.467	74.7333	99.4333
P55012	Solute carrier family 12 member 2	Slc12a2	52.6	34.8	40	87.6	97.65	76.75	83.75	72.8
P01887	Beta-2-microglobulin	B2m	186.967	128.467	242.033	314.767	360.567	304.733	652	497.467
Q91VF2	Histamine N-methyltransferase	Hnmt	38.9	44.7	43.3	52.9	53.7	28.9	32	40.3
Q8BVY0	Ribosomal L1 domain-containing protein 1	Rsl1d1	78.25	75.75	80	103.35	59.8	52.25	73.95	137.6
Q9DC70	NADH dehydrogenase [ubiquinone] iron-sulfur protein 7, mitochondrial	Ndufs7	538.9	500.767	187.133	475.433	482.667	699.733	434.633	481.633
Q8CIZ8	von Willebrand factor	Vwf	9.3	12.5	10.9	11.2	12.8	26.2	7.4	6.4
Q8VD00	Sigma intracellular receptor 2	Tmem97	873.5	1104.97	541.267	25.05	34.1	6.4	45.6667	48.3667
P28076	Proteasome subunit beta type-9	Psmb9	4.7	3.9	11.5	0	8	12.1	13.7	6.1
Q8BFZ9	Erlin-2	Erlin2	14.1	19.9	26.8	25.7	40	42.8	62.5	84.2
Q6IRU5-2	Clathrin light chain B	Cltb	147.633	136.9	196.4	281.667	280.5	683.833	300.767	346.733
O88958	Glucosamine-6-phosphate isomerase 1	Gnpda1	45.6	43.9333	57.2333	63.4667	62.3333	115.567	89.9	79.3667
Q99JW4	LIM and senescent cell antigen-like-containing domain protein 1	Lims1	130.2	120.967	120.933	257.867	165.2	608.533	168.167	303.733
P03958	Adenosine deaminase	Ada	17.9	10.8	27.95	50.6	70.45	220.1	82.3	69.85
Q9D1L0	Coiled-coil-helix-coiled-coil-helix domain-containing protein 2	Chchd2	117.167	141.133	178.833	204.533	255.067	335.933	229.333	241.8
Q9Z2D6	Methyl-CpG-binding protein 2	Mecp2	56.6667	317.467	57.8	256.467	79.7	84.4667	83.2	717.533
P19123	Troponin C, slow skeletal and cardiac muscles	Tnnc1	6.8	6.7	10.5	9.55	14	31.35	11.8	8.2
Q9D6J6	NADH dehydrogenase [ubiquinone] flavoprotein 2, mitochondrial	Ndufv2	347.3	272.733	114.1	362.133	352.767	407.333	342.067	361.8
B2RXS4	Plexin-B2	Plxnb2	30.9	30.6667	46.8667	67.7333	74.9	47	140.7	118.867
Q61735-1	Leukocyte surface antigen CD47	Cd47	36.1333	38.0667	56.5667	88.4333	81.7667	191.7	135.1	129.433
Q9ERG0	LIM domain and actin-binding protein 1	Lima1	47.2	59.85	47.9	109.2	65	170.7	110.7	149.7
P35762	CD81 antigen	Cd81	18.05	27.2	28.85	32.25	31.85	31.75	60.75	68.15
P60824	Cold-inducible RNA-binding protein	Cirbp	39.1	27.25	38.05	21.2	9.75	8.6	20.6	19.7
Q8VEE0	Ribulose-phosphate 3-epimerase	Rpe	47.05	52.7	67.8	93.1	103.9	196.55	97.75	91.65
Q8BGS2	BolA-like protein 2	Bola2	99.9667	96.6	105.567	135.233	165.367	272.4	144.5	113.233
P61255	60S ribosomal protein L26	Rpl26	1178.27	1040.43	685.3	934.233	806.133	694.633	658.933	718.3
Q91V04	Translocating chain-associated membrane protein 1	Tram1	590.433	700.967	411.9	36.9333	52.8	88.3	104.667	86.1667
Q9Z1J3-1	Cysteine desulfurase, mitochondrial	Nfs1	89.95	88.55	96.9	98.8	115.1	21.4	90.55	102.85
Q99PP9	Tripartite motif-containing protein 16	Trim16	44.8	41	37.6	45	34.4	89.2	55.5	36.6
P50462	Cysteine and glycine-rich protein 3	Csrp3	6.5	6.2	5.76667	7.7	6.7	20.6667	9.2	6.96667
Q9JMG7-1	Hepatoma-derived growth factor-related protein 3	Hdgfl3	20.7	26.6	30.1	96.2	67.6	86.5	86.5	114.9
Q5SV42	Leukocyte elastase inhibitor C	Serpinb1c	502.133	454.667	524.967	497.533	570.967	589.733	480.267	348.8
Q9D9V3-1	Ethylmalonyl-CoA decarboxylase	Echdc1	137.733	137.067	148.9	299.567	283.733	485.2	205.9	181.567
P47739	Aldehyde dehydrogenase, dimeric NADP-preferring	Aldh3a1	55.45	64.15	64.8	194.8	170.9	363.5	260	307.95
Q61823	Programmed cell death protein 4	Pdcd4	196.1	153.1	231.633	143.4	186.533	224.867	220.2	184.167
P61514	60S ribosomal protein L37a	Rpl37a	295.567	534	357.367	20.2	4.4	18.45	10.1	14.45
P40237	CD82 antigen	Cd82	102.9	113.05	139.65	133.45	149.7	129.45	135.05	110
Q9JLT4	Thioredoxin reductase 2, mitochondrial	Txnrd2	27.7	24.9	34.5	52.7	41.5	79.1	37.8	35.5
Q9D958	Signal peptidase complex subunit 1	Spcs1	456.5	474.067	342.4	399.033	270.533	99.8667	272.433	359.5
Q9D5V5	Cullin-5	Cul5	72.8	135.9	147.8	54.0333	45.6667	94.3667	107.367	77.1667
Q8BFY6	Peflin	Pef1	42.25	24.5	38.65	5.8	10.6	11.05	10.3	10.6
Q9JIY5	Serine protease HTRA2, mitochondrial	Htra2	111.4	93.25	155.5	218.1	211.95	109.1	176.45	171.55
P62761	Visinin-like protein 1	Vsnl1	6.7	4.5	12.1	0	17.5	24.8	11.2333	22.25
Q99K70	Ras-related GTP-binding protein C	Rragc	34.35	30.05	41.9	84.55	86.7	244.8	110.05	100.05
P22315	Ferrochelatase, mitochondrial	Fech	32.1	33.7	26.7	52.3	47.1	68	53.4	47
Q99K23	Ufm1-specific protease 2	Ufsp2	284.6	304.15	190.2	188.55	134.2	140.35	142.3	139.85
Q8VCM8	Nicalin	Ncln	178.233	179.2	163.467	251.467	159.1	137.6	216.667	237.1
Q5SSZ5-1	Tensin-3	Tns3	34.6	27.2	39.35	76.7	73.3	104.15	99.4	117.25
Q8WTY4	Anamorsin	Ciapin1	81.4333	78.4333	117.6	107.467	127.5	128.133	131.233	122.733
Q9CQU0	Thioredoxin domain-containing protein 12	Txndc12	51.6	52.5	57.2	28.25	41.5	29.7	63.65	47.55
P54227	Stathmin	Stmn1	19.4667	23.1667	37.2667	56.4333	62.0333	160.1	102.1	100.2
Q8CBY8-1	Dynactin subunit 4	Dctn4	92.4	110.9	126	9.5	11.2	18.9	11.6	8.8
P62305	Small nuclear ribonucleoprotein E	Snrpe	146.5	148.867	148.1	54.2333	76.7667	40.8667	154.1	136.667
Q9JL35	High mobility group nucleosome-binding domain-containing protein 5	Hmgn5	254.3	347.3	411.3	470.9	455	623.6	543.6	570.3
O35326	Serine/arginine-rich splicing factor 5	Srsf5	63.6333	57.6667	66.9	88.3667	77.2333	154.667	84.7667	100.133
Q9JKY5	Huntingtin-interacting protein 1-related protein	Hip1r	99.6333	99.8	118.8	146.767	117.7	247.133	117.8	136.833
Q63850	Nuclear pore glycoprotein p62	Nup62	22.65	22.3	21.3	39.4	31.4	67.15	37.8	53.5
Q8K2Q7-1	BRO1 domain-containing protein BROX	Brox	101.8	106.1	118.1	231.5	298.2	271.6	262.3	227.7
Q9ERU9	E3 SUMO-protein ligase RanBP2	Ranbp2	92.1	11.5	23.7	36.6	106.3	55.5	50.7	46.7
Q8BFR4	N-acetylglucosamine-6-sulfatase	Gns	110.3	122.1	132.433	117.767	107.633	294.133	203.667	164.533
Q8K124	Pleckstrin homology domain-containing family O member 2	Plekho2	13	11.6	25	87.5	99.1	416.2	109.6	121.8
P28867-1	Protein kinase C delta type	Prkcd	65.2667	15.6	60.7333	99.4667	175.833	209.967	140.4	59.8667
P62858	40S ribosomal protein S28	Rps28	657.033	545.833	403.933	378.333	359.7	50.1667	387.9	333.167
Q60823	RAC-beta serine/threonine-protein kinase	Akt2	68.5	70.6	70.3	128.8	134.9	380.6	150.7	141.1
O88545	COP9 signalosome complex subunit 6	Cops6	138.4	132.05	119.8	100.15	142.85	103.7	162.6	120.95
P02802	Metallothionein-1	Mt1	361.45	372.65	389	245.75	329.45	19.4	184.5	326.5
Q9CRB9	MICOS complex subunit Mic19	Chchd3	225.2	222.8	77.6667	197.4	163.833	274.867	181.333	219.6
Q8BM72-1	Heat shock 70 kDa protein 13	Hspa13	74.25	101.6	92.8	103.15	135.75	46.85	88.25	112.45
Q9CQS8	Protein transport protein Sec61 subunit beta	Sec61b	420.167	502.733	316.867	376.4	252	755.867	289.833	328.3
P48787	Troponin I, cardiac muscle	Tnni3	13.9333	16.4	18.2	20.6333	15.0333	32.3	16.5	27.8667
Q99KF1	Transmembrane emp24 domain-containing protein 9	Tmed9	316.05	323.3	275.45	405.9	349.25	720.85	411.6	439.3
Q9DAK9	14 kDa phosphohistidine phosphatase	Phpt1	157.1	149.7	189.55	67.3	110	184.95	175.45	94.5
Q9D1M4	Eukaryotic translation elongation factor 1 epsilon-1	Eef1e1	209.967	191.467	228.2	401.6	377.1	216.333	298.6	299.367
Q9CXS4	Centromere protein V	Cenpv	120.067	134.5	67.9667	168.467	97.4	59.8333	209.367	182.267
P55937	Golgin subfamily A member 3	Golga3	60.2	48.05	55.35	54.4	157.9	362.25	70.25	66.55
Q9D1G5	Leucine-rich repeat-containing protein 57	Lrrc57	62.2333	103.933	127.4	142.167	114.9	382.067	129.5	147.533
Q07797	Galectin-3-binding protein	Lgals3bp	17.8	13.05	28.5	41.95	35.35	39.9	80.35	53.35
P20444	Protein kinase C alpha type	Prkca	27.8	20.3	25.4	37.2	47	89.9	44.8	59
Q922D4-1	Serine/threonine-protein phosphatase 6 regulatory subunit 3	Ppp6r3	19.8	15.2	21.3	21.1	23.6	26.4	20	17.8
Q8CGN5-1	Perilipin-1	Plin1	40.5	14.15	12.05	218.1	122.4	940.1	275.05	243.5
P97816	Protein S100-G	S100g	132.867	10.8667	49.5	37.8333	39.7	66.1667	345.633	122.1
Q8BH97	Reticulocalbin-3	Rcn3	116.8	85.7	184.8	283.2	386.7	953.4	517.3	550.6
Q9DBR1	5-3 exoribonuclease 2	Xrn2	54.1	52.05	69.05	129.1	120.45	201.85	147.6	145.7
Q99K48	Non-POU domain-containing octamer-binding protein	Nono	112.3	110.3	71.2	335.3	175.4	358.8	237.3	492.1
P05125	Natriuretic peptides A	Nppa	26.3333	10.8	22.6333	35.0667	56.2667	97.1333	52.3	53.5
P12265	Beta-glucuronidase	Gusb	94.65	53.3	74.9	78.95	111.95	127.55	198.1	154.65
P70268	Serine/threonine-protein kinase N1	Pkn1	53.4	32.1	32.8	60.5	86	102.4	88.7	77.3
Q4PZA2-1	Endothelin-converting enzyme 1	Ece1	38	40.9	37.85	41.3	51.25	25.4	57.15	55.6
Q5M8N4-1	Epimerase family protein SDR39U1	Sdr39u1	179.333	140.4	180.1	229.467	264.9	250.367	200	161.233
Q61249	Immunoglobulin-binding protein 1	Igbp1	49.8	75.85	91.75	94.15	110.65	131.75	117.35	113.25
Q99LB6-1	Methionine adenosyltransferase 2 subunit beta	Mat2b	27	26.6	36.35	31.6	45.7	5.2	50.2	36.55
P97792-1	Coxsackievirus and adenovirus receptor homolog	Cxadr	26.6	31.6	32.4	12.3	20.3	38.6	32.3	23.6
O35682	Myeloid-associated differentiation marker	Myadm	11	8.76667	10.8333	36.0333	38.2	125.9	31.4	40.2
Q8K3J1	NADH dehydrogenase [ubiquinone] iron-sulfur protein 8, mitochondrial	Ndufs8	60.6	56.6	21.4	56.65	46.9	53.5	47.6	54.6
Q9D5T0	ATPase family AAA domain-containing protein 1	Atad1	21.15	21.65	15.15	43.6	26.55	43.8	37.55	60.3
O54983	Ketimine reductase mu-crystallin	Crym	35.6667	29.4667	40.5333	82.55	101.55	120.2	77.9	84.3667
P27048	Small nuclear ribonucleoprotein-associated protein B	Snrpb	70.85	61.8	69.1	75.3	74.95	67.55	107	124.6
P05480	Neuronal proto-oncogene tyrosine-protein kinase Src	Src	32.3	29.4	29.35	53.6	45.1	52.2	60.55	66.8
P01807	Ig heavy chain V region X44		19.1	13	30.8	45.7333	42.0333	155.367	86.1667	173.267
Q9QZB7	Actin-related protein 10	Actr10	18.3	17.5	17.9	12.6	19.1	0	18.6	13.9
P47964	60S ribosomal protein L36	Rpl36	891.6	945.567	638.233	515.2	584.767	39.9	387.8	516.7
Q60766	Immunity-related GTPase family M protein 1	Irgm1	7.75	8.75	12.15	5.5	11.6	33.4	20.5	16.8
Q9CPQ3	Mitochondrial import receptor subunit TOM22 homolog	Tomm22	34.5	38.4	14.7	49.4	52.2	140.7	71.5	75.7
O08532-3	Voltage-dependent calcium channel subunit alpha-2/delta-1	Cacna2d1	11.3	6.6	20.2	167	102.2	453.5	49.8	48.2
P62320	Small nuclear ribonucleoprotein Sm D3	Snrpd3	292.033	260.733	281.7	611.433	492.6	357.733	577.067	765.867
Q920Q6-1	RNA-binding protein Musashi homolog 2	Msi2	94.65	82.25	94	21.3	27.65	17.3	30.5	24.05
Q9CR86	Calcium-regulated heat stable protein 1	Carhsp1	260.8	278.5	341.933	451.7	520.8	390.7	600.333	525.733
Q61074	Protein phosphatase 1G	Ppm1g	115.45	106.3	149.45	171.15	218.85	358.55	296.5	209
P35283	Ras-related protein Rab-12	Rab12	29.9	24.75	32	59.25	53.65	100.65	56.6	69
Q8K442	ATP-binding cassette sub-family A member 8-A	Abca8a	29.5	23.4	42.6	40	31.2	663.9	216.1	153.7
Q9ERI2	Ras-related protein Rab-27A	Rab27a	102.85	109	156.8	251.65	210.05	122.8	206.45	209.65
O70252	Heme oxygenase 2	Hmox2	42.5	49.45	57.8	90.65	84.3	197.9	102	100.7
Q9DC16	Endoplasmic reticulum-Golgi intermediate compartment protein 1	Ergic1	473.05	545.8	387.15	160.25	196	120.65	347.75	283.75
Q9D6Y7	Mitochondrial peptide methionine sulfoxide reductase	Msra	65.2333	59.5	81.2333	94.5	102.433	134.9	90.3	66.4
Q8K1J6-1	CCA tRNA nucleotidyltransferase 1, mitochondrial	Trnt1	29.45	23.7	37.9	20.75	31.95	27.3	44.15	29.75
Q60676	Serine/threonine-protein phosphatase 5	Ppp5c	38.55	36.75	48.95	80.05	75.8	105.1	75.75	85.4
Q9EQS3	c-Myc-binding protein	Mycbp	73.4	93.95	75.55	73.45	61.6	67.15	98.85	102.5
Q9CQK7	RWD domain-containing protein 1	Rwdd1	164.167	164.867	182.7	332.9	320.533	528.467	278.133	246.3
Q91YS8	Calcium/calmodulin-dependent protein kinase type 1	Camk1	19.1667	18.2333	21.9667	39.1667	45.7667	198.433	53.3333	50.8333
Q99LD9	Translation initiation factor eIF-2B subunit beta	Eif2b2	131.05	94.85	98.8	132.85	181.4	92.15	141.6	119.2
P57746	V-type proton ATPase subunit D	Atp6v1d	126.067	118.333	129.133	201.967	199.733	293.867	222.5	218.033
Q8C6K9-1	Collagen alpha-6(VI) chain	Col6a6	68.2	85.3	59.1	157.8	79.1	221.6	119.3	248.2
Q9Z2H7	PDZ domain-containing protein GIPC2	Gipc2	13.4	13.1	15.9	30.4	25.4	74.4	26.6	26.4
Q8K2C7	Protein OS-9	Os9	22.7	22.4	28.2	47.3	35.4	193.4	71.8	63
O35678-1	Monoglyceride lipase	Mgll	96.2667	75.6333	99.8	287.867	286.1	735.367	370.433	243.8
Q9R0H0-1	Peroxisomal acyl-coenzyme A oxidase 1	Acox1	50	47.2	53	93.2	85.7	137.4	78.8	78.9
Q62376-1	U1 small nuclear ribonucleoprotein 70 kDa	Snrnp70	118.1	124.633	152.3	250.5	195.467	199.367	292.133	329.567
Q9DCJ5	NADH dehydrogenase [ubiquinone] 1 alpha subcomplex subunit 8	Ndufa8	291.6	264.3	105.7	351.7	345.25	413.1	354.65	398.75
Q8CJG0	Protein argonaute-2	Ago2	25.9	28.1	22.9	44.7	39.6	34.7	61	51.3
P02798	Metallothionein-2	Mt2	197.35	221.25	259.7	146.65	197.2	20.45	93	193.9
Q8BP48	Methionine aminopeptidase 1	Metap1	225.15	244.95	191.95	338.7	216.95	101.45	148.75	263.25
Q8JZU2	Tricarboxylate transport protein, mitochondrial	Slc25a1	160.633	215.1	70.2	336.333	323.567	314.933	280.467	275.2
Q9DCL8	Protein phosphatase inhibitor 2	Ppp1r2	13.75	8.95	12.05	55.65	35.55	39.2	33.25	39.4
P51432	1-phosphatidylinositol 4,5-bisphosphate phosphodiesterase beta-3	Plcb3	19.8	18.5	18.3	2.8	5.4	0	9.1	7.7
Q06318	Uteroglobin	Scgb1a1	41.1	48.75	31.2	74.6	87.3333	631.833	101.067	97.1
P49442	Inositol polyphosphate 1-phosphatase	Inpp1	126.767	137.8	186.9	229.767	283.767	347.2	279.633	232.467
Q9D0M5	Dynein light chain 2, cytoplasmic	Dynll2	144.433	143.7	128.3	12.6	16.7667	20.5	57.5333	45
Q8R3G9	Tetraspanin-8	Tspan8	10.8333	10.4333	44.8333	30.7667	34.9	89.9667	68.7333	41.3667
Q9JHK4-1	Geranylgeranyl transferase type-2 subunit alpha	Rabggta	63.9	64.1	77.7	198.5	178.4	247.4	146.2	136.9
O09111	NADH dehydrogenase [ubiquinone] 1 beta subcomplex subunit 11, mitochondrial	Ndufb11	851.267	778.033	317.033	934.467	905.533	1478.67	788.733	926.433
Q99MZ7	Peroxisomal trans-2-enoyl-CoA reductase	Pecr	139.8	154.3	188.35	405.2	310.55	279.5	267.55	336.95
Q8BYA0	Tubulin-specific chaperone D	Tbcd	38.2	35.85	42.75	3.3	4.4	0	4.5	6.1
P04441	H-2 class II histocompatibility antigen gamma chain	Cd74	29.9	22.95	69.3	200.85	219.75	1151.3	286.4	255.3
Q99J27	Acetyl-coenzyme A transporter 1	Slc33a1	159.533	172.2	151.867	132.967	130.4	306.3	136.7	127.067
Q6PAR5-1	GTPase-activating protein and VPS9 domain-containing protein 1	Gapvd1	6	10.1	8.4	9.6	23.6	17.3	22.9	15.4
Q8K1E0-1	Syntaxin-5	Stx5	47.3	79.1	29.5	52.6	68.1	18.3	57.4	33.4
Q9ER41	Torsin-1B	Tor1b	37.25	36.35	46.7	46.2	18.55	15.7	29.4	34.15
Q9DCF9-1	Translocon-associated protein subunit gamma	Ssr3	438.9	284.5	164.833	277.133	316.233	286.367	281.6	256.867
Q6P3D0	U8 snoRNA-decapping enzyme	Nudt16	72.4	54.85	74.05	70.6	83.25	150.8	108.15	89.4
Q9CR20	Immediate early response 3-interacting protein 1	Ier3ip1	59.45	60.8	39.5	89.5	75.05	52.15	61.45	72.75
Q9D071	MMS19 nucleotide excision repair protein homolog	Mms19	44.55	33.7	44.45	0	2.4	0	4.9	6.5
Q9ERG2	Striatin-3	Strn3	14.7	4.5	11.1	40.8	52	75.3	50.7	32.1
Q8R420	ATP-binding cassette sub-family A member 3	Abca3	7.2	0	8.5	6.9	7	44.1	12	10.3
Q9QZ06	Toll-interacting protein	Tollip	62.0667	38.0333	51.2	54.1	73.5333	73.9	72.4667	62.1667
P70297	Signal transducing adapter molecule 1	Stam	13.25	19.2	19.35	24.2	34.35	29.4	37.75	43.65
Q91VT4	Carbonyl reductase family member 4	Cbr4	35.8333	39.7333	44.0333	87.3333	77.8667	181.4	78.4667	69.1667
P17047	Lysosome-associated membrane glycoprotein 2	Lamp2	177.9	180.1	185.467	115.7	133.967	240.5	168.433	149.8
P23927	Alpha-crystallin B chain	Cryab	29.8	23	29.45	63.65	56.25	165.45	55.5	75
O08914	Fatty-acid amide hydrolase 1	Faah	53.7	70	54.8	45.9	41.2	114.8	73.4	68.6
Q9EQ32-1	Phosphoinositide 3-kinase adapter protein 1	Pik3ap1	54.5	49.8	65	31.4	33.1	24.8	76.4	45.3
O08599	Syntaxin-binding protein 1	Stxbp1	8	16	19.9	14.65	12.4	27.6	20.75	26.2
Q8C165	N-fatty-acyl-amino acid synthase/hydrolase PM20D1	Pm20d1	102.35	130.55	158.95	57.55	54.85	82.05	53.75	48.5
P83940	Elongin-C	Eloc	342.25	372.45	352.85	494.45	558.85	317.1	553.9	542.05
P50752	Troponin T, cardiac muscle	Tnnt2	3.1	2	3.8	107.4	110.6	103.7	55.35	45.8
P59017	Bcl-2-like protein 13	Bcl2l13	35.5	37.4	50.65	70.45	65.9	144.05	67.35	57.05
P55096	ATP-binding cassette sub-family D member 3	Abcd3	53.1	54.7	58.8	58.5	69.6	40.9	137.1	115.2
Q9Z0P4-1	Paralemmin-1	Palm	29.1667	19.0333	24.8	81	66.7333	116.767	65.9333	74.4667
Q9JJN5	Carboxypeptidase N catalytic chain	Cpn1	16.05	8.35	14.85	31.8	9.8	112.95	57.25	28.8
O54962	Barrier-to-autointegration factor	Banf1	69.8	376.733	85.5667	66.8	38.8667	20.05	51.6333	176.2
Q91VK1	Basic leucine zipper and W2 domain-containing protein 2	Bzw2	58.4	67.4	73.7	145.8	133.2	253.3	100.9	107.9
P01915	H-2 class II histocompatibility antigen, E-D beta chain		0	0	6.25	51.45	121.6	585.85	118.15	97.95
P11404	Fatty acid-binding protein, heart	Fabp3	47.9	57.5333	48.5	100.733	86.9333	305.1	90.4667	97.6667
P23780	Beta-galactosidase	Glb1	169.567	152.867	200.4	237.533	264.4	491.2	332.233	278.5
Q09143	High affinity cationic amino acid transporter 1	Slc7a1	60.2	44.9	42.2	8.3	8.4	4.4	22.4	16.9
Q9ERR7	Selenoprotein F	Selenof	304.333	209.2	305.467	339.333	437.967	71.2667	398.667	304.9
[truncated: 885 more rows]
